# Supplementary material for: Adaptive evolution in a conifer hybrid zone is driven by a mosaic of recently introgressed and background genetic variants
Source: Commun Biol. 2021 Feb 5;4:160. doi: 10.1038/s42003-020-01632-7 (PMC7864969; doi:10.1038/s42003-020-01632-7)
Supplement: Supplementary file 4 — Supplementary Data 1 [file 42003_2020_1632_MOESM4_ESM.xlsx]

## Sheet: Sheet1
Supplementary data 1: Explanation of all environmental gradients used in the present study and their mean value across the sampled range of pure Pinus strobiformis (PS) and P. flexilis (PF).
Seasons including winter, spring, summer and autumn encompass the following months: Winter = Jan, Feb & Dec; Spring = March to May; Summer = June to August; Autumn = September to November.
Abbreviation	Variable	|PS-PF|	PS	PF	Freeze related	Water availability related
AHM	Annual heat-moisture index	7.95	30.35	22.4		Y
bFFP	Beginning of frost free period	79.5	99.5	179	Y
BLD_s1	Bulk density at 0m depth	218.783	1310.09	1091.31
BLD_s6	Bulk density at 1m depth	62.08	1521.23	1583.31
CECSOL_s1	Cation exchange capacity at 0m depth	1.734	25.727	27.461		Y
CECSOL_s6	Cation exchange capacity at 1m depth	5.801	22.954	17.153		Y
CMD	Hargreaves climatic moisture deficit	310	626	316		Y
CMD_at	Hargreaves climatic moisture deficit autumn	75.5	118.5	43		Y
CMD_sm	Hargreaves climatic moisture deficit summer	112	115	227		Y
CMD_sp	Hargreaves climatic moisture deficit spring	291.5	344.5	53		Y
CMD_wt	Hargreaves climatic moisture deficit autumn	88	88	0		Y
DD_0	Degree days below 00C	839.5	39.5	879	Y
DD_0_at	Degree days below 00C autumn	105.5	2.5	108	Y
DD_0_sp	Degree days below 00C spring	173	4	177	Y
DD_0_wt	Degree days below 00C winter	549	32	581	Y
DD_18	Degree days below 180C	3351.5	2026.5	5378	Y
DD_18_at	Degree days below 180C autumn	834.5	435.5	1270	Y
DD_18_sm	Degree days below 180C summer	393	98	491	Y
DD_18_sp	Degree days below 180C spring	1066.5	459.5	1526	Y
DD_18_wt	Degree days below 180C winter	1159	979	2138	Y
DD18	Degree days above 180C	236	252	16
DD18_at	Degree days above 180C autumn	50	53	3
DD18_sm	Degree days above 180C summer	142	154	12
DD18_sp	Degree days above 180C spring	44	45	1
DD18_wt	Degree days above 180C winter	1.5	1.5	0
DD5	Degree days above 50C	2185	3207	1022
DD5_at	Degree days above 50C autumn	626.5	819.5	193	Y
DD5_sm	Degree days above 50Csummer	535.5	1249.5	714	Y
DD5_sp	Degree days above 50C spring	704.5	799.5	95	Y
DD5_wt	Degree days above 50C winter	232.5	238.5	6	Y
eFFP	End of frost free period	67	312	245	Y
EMT	Extreme minimum temperature in 0C	21.95	-18.45	-40.4	Y
Eref	Reference evapotranspiration	647.5	1355.5	708		Y
Eref_at	Reference evapotranspiration autumn	156.5	293.5	137		Y
Eref_sm	Reference evapotranspiration summer	58	463	405		Y
Eref_sp	Reference evapotranspiration spring	239	408	169		Y
Eref_wt	Reference evapotranspiration winter	213	213	0		Y
EXT	Extreme maximum temperature in 0C	4.5	36.7	32.2		Y
FFP	Frost free period	145.5	212.5	67	Y
MAP	Mean annual precipitation (mm)	136	783	647		Y
MAR	Mean annual solar radiation	3.55	20.75	17.2
MAT	Mean annual temp (0C)	10.3	13.5	3.2
MCMT	Mean coldest month temperature (0C)	12.55	6.55	-6	Y
MSP	Mean annual summer precipitation (mm)	259.5	539.5	280		Y
MWMT	Mean warmest month temperature (0C)	4.15	18.55	14.4
NFFD	Number of frost free days	176.5	296.5	120	Y
NFFD_at	Number of frost free days autumn	54.5	80.5	26	Y
NFFD_sm	Number of frost free days summer	11	92	81	Y
NFFD_sp	Number of frost free days spring	64	77	13	Y
NFFD_wt	Number of frost free days winter	41	42	1	Y
ORC_s1	Organic matter content at 0m depth	16.769	89	105.769
ORC_s6	Organic matter content at 1m depth	1.479	5.136	6.615
PAS	Precipitation as snow (mm)	232.5	3.5	236	Y
PAS_at	Precipitation as snow autumn (mm)	26	1	27	Y
PAS_sm	Precipitation as snow summer (mm)	1	1	2	Y
PAS_sp	Precipitation as snow spring (mm)	101	0	101	Y
PAS_wt	Precipitation as snow winter (mm)	119.5	1.5	121	Y
PHIHOX_s1	pH in H20 at 0m depth	1.832	61.909	60.076
PHIHOX_s6	pH in H20 at 1m depth	1.206	63.409	64.615
PHIKCL_s1	pH in KCl at 0m depth	3.227	54.227	51
PHIKCL_s6	pH in KCl at 1m depth	0.304	54.227	53.92
PPT_at	Precipitation autumn (mm)	23	178	155		Y
PPT_sm	Summer precipitation (mm)	222	403	181		Y
PPT_sp	Precipitation spring (mm)	113.5	69.5	183		Y
PPT_wt	Precipitation winter (mm)	32	112	144		Y
Rad_at	Radiation autumn	4.65	18.65	14
Rad_sm	Radiation summer	1.6	25.7	24.1
Rad_sp	Radiation spring	3.4	24.1	20.7
Rad_wt	Radiation winter	4.25	14.45	10.2
RH	Relative humidity	3.5	54.5	51		Y
RH_at	Relative humidity autumn	4.5	56.5	52		Y
RH_sm	Relative humidity summer	7.5	58.5	51		Y
RH_sp	Relative humidity spring	0.5	50.5	50		Y
RH_wt	Relative humidity winter	2.5	53.5	51		Y
SHM	Summer heat-moisture index	16.5	35.7	52.2		Y
Tave_at	Average temp autumn (0C)	9.85	13.95	4.1
Tave_sm	Average temp summer (0C)	5.9	18.6	12.7
Tave_sp	Average temp spring (0C)	12.2	13.6	1.4
Tave_wt	Average temp winter (0C)	12.9	7.1	-5.8
TD	Continentality (0C)	8.65	12.15	20.8
Tmax_at	Max temp autumn (0C)	9.3	20.4	11.1
Tmax_sm	Max. temp summer (0C)	4.2	25.6	21.4
Tmax_sp	Maximum temperature spring (0C)	12.4	21.5	9.1
Tmax_wt	Maximum temperature winter (0C)	14.3	15.4	1.1
Tmin_at	Minimum temp autumn (0C)	10.5	6.8	-3.7	Y
Tmin_sm	Min temp summer (0C)	6.95	11.45	4.5	Y
Tmin_sp	Minimum temp spring (0C)	10.6	4.7	-5.9	Y
Tmin_wt	Minimum temp winter (0C)	13.1	0.1	-13	Y
