# Supplementary material for: Adaptive evolution in a conifer hybrid zone is driven by a mosaic of recently introgressed and background genetic variants
Source: Commun Biol. 2021 Feb 5;4:160. doi: 10.1038/s42003-020-01632-7 (PMC7864969; doi:10.1038/s42003-020-01632-7)
Supplement: Supplementary file 5 — Supplementary Data 2 [file 42003_2020_1632_MOESM5_ESM.xlsx]

## Sheet: Data 1
Supplementary data 2: Summary statistics for Bayenv outlier SNPs associated with each of the 88 environmental
	gradients. Values in bold indicate significance at p < 0.05.
: median Bayes factor values across 3 replicate chains in Bayenv.
Noutliers: number of bayenv outliers as determined through the intersection of BF and |rho|
	detailed in the methods section of the main text
Variable	min	max	multi.Fct	multi.Fst	LDmedian	Noultiers
AHM	1.266	14.067	0.0026	0.0208	0.0008	9
bFFP	1.314	3892.49	0.0331	0.0872	0.0007	39
BLD_s1	1.027	77.089	0.0147	0.051	0.0004	17
BLD_s6	1.766	63.379	0.0297	0.0628	0.0004	9
CECSOL_s1	1.318	345.226	0.0128	0.062	0.0007	18
CECSOL_s6	0.996	21017.4	0.0145	0.0479	0.0006	11
CMD	1.093	80.954	0.0028	0.0521	0.0007	10
CMD_at	1.046	61.565	0.0083	0.0319	0.0006	8
CMD_sm	1.341	1.4826e+08	0.037	0.0896	0.0005	31
CMD_sp	1.287	38.069	0.0351	0.0836	0.0005	21
CMD_wt	1.233	43.33	0.0012	0.0493	0.0007	9
DD_0	1.257	514.811	0.042	0.0922	0.0006	43
DD_0_at	1.447	403.95	0.0431	0.0935	0.0006	43
DD_0_sp	1.935	322.792	0.0427	0.0961	0.0006	39
DD_0_wt	1.488	511.699	0.0424	0.0921	0.0006	44
DD_18	1.514	185.071	0.0414	0.0907	0.0005	35
DD_18_at	1.312	128.456	0.0428	0.0926	0.0005	32
DD_18_sm	1.235	15.273	0.0247	0.0505	0.0006	18
DD_18_sp	2.118	1046.74	0.0426	0.096	0.0006	33
DD_18_wt	1.444	301.281	0.0518	0.1033	0.0006	37
DD18	1.055	28.623	0.0266	0.0612	0.0005	17
DD18_at	1.125	19.674	0.0343	0.0763	0.0005	14
DD18_sm	1.061	24.526	0.0317	0.0634	0.0004	14
DD18_sp	1.606	175257	0.0197	0.0717	0.0005	24
DD18_wt	1.574	2845.49	0.0144	0.0738	0.0015	26
DD5	1.276	29.783	0.0283	0.0588	0.0005	24
DD5_at	1.557	50.004	0.0396	0.0757	0.0004	28
DD5_sm	1.061	14.844	0.0237	0.0555	0.0005	18
DD5_sp	1.548	119.052	0.0474	0.0965	0.0005	26
DD5_wt	1.743	85.735	0.0256	0.0687	0.0006	18
eFFP	1.552	573.834	0.0363	0.0903	0.0006	44
EMT	1.881	458.26	0.0416	0.092	0.0006	36
Eref	1.109	14.058	0.0185	0.0439	0.0006	10
Eref_at	0.899	14.037	0.0207	0.041	0.0004	10
Eref_sm	0.913	57.168	0.0097	0.0534	0.0004	14
Eref_sp	1.285	16.779	0.0173	0.0357	0.0006	11
Eref_wt	1.26	76.577	0.0318	0.0814	0.0005	27
EXT	1.1	10.047	0.0135	0.0291	0.0002	8
FFP	1.581	1235.94	0.0357	0.0952	0.0007	40
MAP	0.954	17.617	0.0044	0.0394	0.0004	15
MAR	2.062	291.055	0.0121	0.0535	0.0003	11
MAT	1.194	151.465	0.0419	0.0894	0.0006	33
MCMT	1.361	290.477	0.0573	0.1076	0.0007	33
MSP	1.357	65.128	0.0424	0.0918	0.0005	33
MWMT	1.166	29.332	0.0131	0.0387	0.0004	15
NFFD	1.458	270.418	0.0369	0.0923	0.0006	41
NFFD_at	1.415	331.938	0.0366	0.0919	0.0006	44
NFFD_sm	2.072	2852.01	0.0383	0.1005	0.0016	33
NFFD_sp	1.735	1752.23	0.0371	0.0941	0.0007	42
NFFD_wt	1.203	178.776	0.0223	0.0637	0.0007	27
ORC_s1	1.637	4.744	0.0032	0.0288	0.0004	6
ORC_s6	0.932	16.073	0.0111	0.0389	0.0004	7
PAS	1.35	377.341	0.0496	0.1011	0.0005	41
PAS_at	1.25	187.727	0.0531	0.1059	0.0007	35
PAS_sm	1.187	3.814	0.0004	0.004	0.0004	5
PAS_sp	1.726	217.211	0.0527	0.1085	0.0006	37
PAS_wt	1.612	352.031	0.0438	0.0927	0.0006	45
PHIHOX_s1	1.827	3110.34	0.0022	0.0289	0.0007	14
PHIHOX_s6	1.083	1433.3	0.0024	0.0183	0.0006	17
PHIKCL_s1	1.935	18.864	0.004	0.0165	0.0004	9
PHIKCL_s6	1.382	123.312	0.0036	0.0145	0.0004	9
PPT_at	0.928	14.635	0.0117	0.0298	0.0003	16
PPT_sm	1.363	42.296	0.0448	0.0943	0.0006	36
PPT_sp	1.359	63.552	0.0374	0.0938	0.0004	14
PPT_wt	1.218	163.591	0.0085	0.0468	0.0005	17
Rad_at	2.135	43.504	0.008	0.0485	0.0003	12
Rad_sm	0.85	4.711	0.0046	0.0332	0.0004	9
Rad_sp	1.832	532.12	0.0439	0.0877	0.0005	20
Rad_wt	3.958	12.146	0.0069	0.0261	0.0006	5
RH	1.252	174.282	0.0292	0.0863	0.0005	23
RH_at	1.435	92.505	0.0274	0.0826	0.0005	23
RH_sm	1.946	158.299	0.0321	0.0833	0.0005	23
RH_sp	1.159	171.994	0.0052	0.0607	0.0004	23
RH_wt	1.18	124.389	0.0342	0.0923	0.0005	24
SHM	1.232	4.08668e+06	0.0106	0.0558	0.0005	26
Tave_at	1.382	114.238	0.0441	0.0923	0.0005	30
Tave_sm	1.076	15.198	0.0243	0.0567	0.0005	18
Tave_sp	1.867	1021.72	0.0411	0.0951	0.0005	35
Tave_wt	1.451	296.518	0.0528	0.1038	0.0006	38
TD	1.235	548.571	0.0584	0.1038	0.0006	28
Tmax_at	1.364	17.013	0.0299	0.0618	0.0004	13
Tmax_sm	0.906	4.971	0.0019	0.0154	0.0004	13
Tmax_sp	1.414	24.556	0.0318	0.069	0.0004	15
Tmax_wt	1.59	32.725	0.0494	0.1013	0.0005	15
Tmin_at	1.48	496.463	0.0383	0.0914	0.0006	40
Tmin_sm	1.781	230.118	0.0311	0.0786	0.0005	34
Tmin_sp	1.588	596.088	0.0403	0.0978	0.0007	36
Tmin_wt	1.317	559.019	0.0395	0.0903	0.0006	41
