# Supplementary material for: Adaptive evolution in a conifer hybrid zone is driven by a mosaic of recently introgressed and background genetic variants
Source: Commun Biol. 2021 Feb 5;4:160. doi: 10.1038/s42003-020-01632-7 (PMC7864969; doi:10.1038/s42003-020-01632-7)
Supplement: Supplementary file 6 — Supplementary Data 3 [file 42003_2020_1632_MOESM6_ESM.xlsx]

## Sheet: Data 2
Supplementary data 3: Observed correlations for each pair of environmental gradients and the number of Bayenv outlier SNPs shared between them.
Overlap: Number of overlapping bayenv outlier SNPs, perOverlap: Percent overlapping
Environment 1	Environment 2	overlap	perOverlap	cor.coeff
AHM	BLDFIE_s1	1	0.039	0.659
bFFP	BLDFIE_s1	1	0.018	-0.403
CMD_sm	BLDFIE_s1	1	0.021	0.017
CMD_sp	BLDFIE_s1	2	0.053	0.665
DD_0	BLDFIE_s1	2	0.034	-0.456
DD_0_at	BLDFIE_s1	2	0.034	-0.436
DD_0_sp	BLDFIE_s1	2	0.036	-0.537
DD_0_wt	BLDFIE_s1	2	0.033	-0.437
DD_18	BLDFIE_s1	1	0.02	-0.473
DD_18_at	BLDFIE_s1	1	0.021	-0.413
DD_18_sp	BLDFIE_s1	1	0.02	-0.531
DD_18_wt	BLDFIE_s1	1	0.019	-0.412
DD18_sp	BLDFIE_s1	2	0.049	0.512
DD5_sp	BLDFIE_s1	1	0.024	0.517
eFFP	BLDFIE_s1	1	0.017	0.305
EMT	BLDFIE_s1	1	0.019	0.309
Eref_wt	BLDFIE_s1	1	0.023	0.268
FFP	BLDFIE_s1	1	0.018	0.367
MAT	BLDFIE_s1	1	0.02	0.47
MCMT	BLDFIE_s1	1	0.02	0.404
NFFD	BLDFIE_s1	1	0.018	0.344
NFFD_at	BLDFIE_s1	1	0.017	0.29
NFFD_sm	BLDFIE_s1	1	0.02	0.425
NFFD_sp	BLDFIE_s1	1	0.017	0.398
NFFD_wt	BLDFIE_s1	1	0.023	0.264
PAS	BLDFIE_s1	2	0.035	-0.608
PAS_at	BLDFIE_s1	2	0.039	-0.578
PAS_sp	BLDFIE_s1	2	0.038	-0.577
PAS_wt	BLDFIE_s1	1	0.017	-0.611
PPT_sm	BLDFIE_s1	1	0.019	0.035
PPT_sp	BLDFIE_s1	1	0.033	-0.614
RH_sm	BLDFIE_s1	1	0.025	0.117
Tave_at	BLDFIE_s1	1	0.022	0.408
Tave_sp	BLDFIE_s1	1	0.02	0.531
Tave_wt	BLDFIE_s1	1	0.019	0.412
TD	BLDFIE_s1	1	0.023	-0.133
Tmin_at	BLDFIE_s1	1	0.018	0.302
Tmin_sm	BLDFIE_s1	1	0.02	0.397
Tmin_sp	BLDFIE_s1	1	0.019	0.413
Tmin_wt	BLDFIE_s1	1	0.018	0.331
CMD_sp	BLDFIE_s6	1	0.034	-0.385
DD_18_wt	BLDFIE_s6	1	0.022	0.295
DD18_sp	BLDFIE_s6	1	0.031	-0.318
Eref_sp	BLDFIE_s6	1	0.05	-0.311
Eref_wt	BLDFIE_s6	1	0.028	-0.244
MCMT	BLDFIE_s6	1	0.024	-0.301
MSP	BLDFIE_s6	1	0.024	-0.486
PAS_wt	BLDFIE_s6	1	0.019	0.496
PPT_sm	BLDFIE_s6	1	0.023	-0.504
Tave_wt	BLDFIE_s6	1	0.022	-0.294
TD	BLDFIE_s6	1	0.028	0.597
Tmax_wt	BLDFIE_s6	1	0.042	-0.305
bFFP	CECSOL_s1	4	0.071	0.284
BLDFIE_s1	CECSOL_s1	1	0.029	-0.47
CMD_sm	CECSOL_s1	2	0.041	-0.113
CMD_sp	CECSOL_s1	1	0.026	-0.277
DD_0	CECSOL_s1	3	0.05	0.302
DD_0_at	CECSOL_s1	3	0.05	0.3
DD_0_sp	CECSOL_s1	3	0.053	0.371
DD_0_wt	CECSOL_s1	3	0.049	0.285
DD_18	CECSOL_s1	2	0.038	0.323
DD_18_at	CECSOL_s1	2	0.04	0.301
DD_18_sm	CECSOL_s1	1	0.028	0.442
DD_18_sp	CECSOL_s1	3	0.059	0.323
DD_18_wt	CECSOL_s1	2	0.037	0.256
DD18_sp	CECSOL_s1	1	0.024	-0.14
DD18_wt	CECSOL_s1	1	0.023	0.02
DD5	CECSOL_s1	1	0.024	-0.348
DD5_at	CECSOL_s1	1	0.022	-0.304
DD5_sp	CECSOL_s1	1	0.023	-0.295
eFFP	CECSOL_s1	4	0.065	-0.24
EMT	CECSOL_s1	4	0.075	-0.219
Eref_wt	CECSOL_s1	2	0.045	-0.159
FFP	CECSOL_s1	4	0.069	-0.27
MAT	CECSOL_s1	2	0.04	-0.332
MCMT	CECSOL_s1	1	0.02	-0.266
MSP	CECSOL_s1	1	0.02	0.105
NFFD	CECSOL_s1	4	0.068	-0.246
NFFD_at	CECSOL_s1	4	0.065	-0.239
NFFD_sm	CECSOL_s1	6	0.118	-0.456
NFFD_sp	CECSOL_s1	4	0.067	-0.278
NFFD_wt	CECSOL_s1	1	0.023	-0.118
PAS	CECSOL_s1	2	0.034	0.344
PAS_at	CECSOL_s1	2	0.038	0.368
PAS_sp	CECSOL_s1	2	0.037	0.378
PAS_wt	CECSOL_s1	2	0.032	0.309
PPT_sm	CECSOL_s1	2	0.038	0.052
PPT_sp	CECSOL_s1	1	0.032	0.118
RH	CECSOL_s1	2	0.049	-0.077
RH_at	CECSOL_s1	1	0.025	-0.053
RH_sm	CECSOL_s1	3	0.074	-0.092
RH_sp	CECSOL_s1	1	0.025	-0.044
RH_wt	CECSOL_s1	2	0.048	-0.092
SHM	CECSOL_s1	1	0.023	-0.199
Tave_at	CECSOL_s1	2	0.042	-0.303
Tave_sp	CECSOL_s1	3	0.057	-0.321
Tave_wt	CECSOL_s1	2	0.036	-0.256
TD	CECSOL_s1	1	0.022	-0.086
Tmin_at	CECSOL_s1	3	0.052	-0.242
Tmin_sm	CECSOL_s1	4	0.077	-0.36
Tmin_sp	CECSOL_s1	4	0.075	-0.265
Tmin_wt	CECSOL_s1	4	0.068	-0.227
bFFP	CECSOL_s6	1	0.02	-0.333
CECSOL_s1	CECSOL_s6	1	0.035	0.084
CMD_sm	CECSOL_s6	1	0.024	0.083
DD18_sp	CECSOL_s6	1	0.029	0.431
DD5_sp	CECSOL_s6	1	0.028	0.457
DD5_wt	CECSOL_s6	1	0.035	0.348
NFFD_sp	CECSOL_s6	1	0.019	0.375
NFFD_wt	CECSOL_s6	1	0.027	0.398
SHM	CECSOL_s6	1	0.028	0.2
Tmin_sp	CECSOL_s6	1	0.022	0.397
bFFP	CMD	1	0.021	0.156
CMD	CMD_at	3	0.167	0.926
bFFP	CMD_sm	5	0.072	0.524
CMD	CMD_sm	6	0.147	0.739
CMD_at	CMD_sm	2	0.052	0.56
AHM	CMD_sp	1	0.034	0.639
bFFP	CMD_sp	1	0.017	-0.416
CMD_sm	CMD_sp	1	0.02	-0.076
bFFP	DD_0	16	0.196	0.822
CMD_sm	DD_0	3	0.041	0.381
CMD_sp	DD_0	4	0.063	-0.698
bFFP	DD_0_at	18	0.22	0.81
CMD_sm	DD_0_at	2	0.028	0.338
CMD_sp	DD_0_at	4	0.063	-0.685
DD_0	DD_0_at	40	0.466	0.99
bFFP	DD_0_sp	18	0.231	0.832
CMD_sm	DD_0_sp	3	0.043	0.295
CMD_sp	DD_0_sp	4	0.067	-0.73
DD_0	DD_0_sp	32	0.391	0.979
DD_0_at	DD_0_sp	33	0.403	0.981
bFFP	DD_0_wt	15	0.181	0.814
CMD_sm	DD_0_wt	3	0.04	0.404
CMD_sp	DD_0_wt	3	0.047	-0.687
DD_0	DD_0_wt	40	0.46	0.999
DD_0_at	DD_0_wt	38	0.437	0.982
DD_0_sp	DD_0_wt	30	0.362	0.967
bFFP	DD_18	15	0.203	0.849
CMD_sm	DD_18	2	0.031	0.264
CMD_sp	DD_18	3	0.054	-0.688
DD_0	DD_18	25	0.321	0.949
DD_0_at	DD_18	26	0.334	0.939
DD_0_sp	DD_18	28	0.379	0.954
DD_0_wt	DD_18	24	0.304	0.942
bFFP	DD_18_at	15	0.212	0.841
CMD_sm	DD_18_at	2	0.032	0.235
CMD_sp	DD_18_at	2	0.038	-0.639
DD_0	DD_18_at	24	0.32	0.933
DD_0_at	DD_18_at	25	0.334	0.932
DD_0_sp	DD_18_at	26	0.367	0.938
DD_0_wt	DD_18_at	23	0.303	0.925
DD_18	DD_18_at	29	0.433	0.994
bFFP	DD_18_sm	4	0.071	0.723
CMD_sp	DD_18_sm	1	0.026	-0.587
DD_0	DD_18_sm	10	0.164	0.775
DD_0_at	DD_18_sm	10	0.164	0.788
DD_0_sp	DD_18_sm	12	0.211	0.846
DD_0_wt	DD_18_sm	9	0.146	0.751
DD_18	DD_18_sm	10	0.189	0.898
DD_18_at	DD_18_sm	12	0.24	0.903
bFFP	DD_18_sp	16	0.223	0.864
CMD_sm	DD_18_sp	2	0.032	0.303
CMD_sp	DD_18_sp	3	0.056	-0.724
DD_0	DD_18_sp	25	0.329	0.931
DD_0_at	DD_18_sp	25	0.329	0.918
DD_0_sp	DD_18_sp	29	0.403	0.95
DD_0_wt	DD_18_sp	24	0.312	0.921
DD_18	DD_18_sp	28	0.412	0.99
DD_18_at	DD_18_sp	24	0.37	0.975
DD_18_sm	DD_18_sp	10	0.197	0.883
bFFP	DD_18_wt	14	0.185	0.823
CMD_sm	DD_18_wt	3	0.045	0.392
CMD_sp	DD_18_wt	3	0.052	-0.679
DD_0	DD_18_wt	30	0.375	0.973
DD_0_at	DD_18_wt	29	0.363	0.947
DD_0_sp	DD_18_wt	23	0.303	0.935
DD_0_wt	DD_18_wt	30	0.371	0.977
DD_18	DD_18_wt	26	0.362	0.972
DD_18_at	DD_18_wt	25	0.363	0.959
DD_18_sm	DD_18_wt	9	0.164	0.779
DD_18_sp	DD_18_wt	23	0.329	0.953
bFFP	DD18	4	0.072	-0.705
CMD_sp	DD18	1	0.027	0.535
DD_0	DD18	9	0.15	-0.743
DD_0_at	DD18	9	0.15	-0.736
DD_0_sp	DD18	9	0.161	-0.777
DD_0_wt	DD18	8	0.132	-0.731
DD_18	DD18	10	0.193	-0.899
DD_18_at	DD18	10	0.205	-0.911
DD_18_sm	DD18	8	0.229	-0.925
DD_18_sp	DD18	10	0.2	-0.884
DD_18_wt	DD18	8	0.149	-0.808
bFFP	DD18_at	5	0.095	-0.725
DD_0	DD18_at	9	0.158	-0.776
DD_0_at	DD18_at	9	0.158	-0.759
DD_0_sp	DD18_at	9	0.17	-0.782
DD_0_wt	DD18_at	9	0.156	-0.771
DD_18	DD18_at	10	0.205	-0.914
DD_18_at	DD18_at	11	0.24	-0.93
DD_18_sm	DD18_at	6	0.188	-0.864
DD_18_sp	DD18_at	9	0.192	-0.895
DD_18_wt	DD18_at	10	0.197	-0.86
DD18	DD18_at	8	0.259	0.97
bFFP	DD18_sm	3	0.057	-0.658
CMD_sp	DD18_sm	1	0.029	0.506
DD_0	DD18_sm	7	0.123	-0.707
DD_0_at	DD18_sm	7	0.123	-0.705
DD_0_sp	DD18_sm	7	0.133	-0.747
DD_0_wt	DD18_sm	7	0.121	-0.693
DD_18	DD18_sm	8	0.164	-0.866
DD_18_at	DD18_sm	9	0.196	-0.883
DD_18_sm	DD18_sm	8	0.25	-0.929
DD_18_sp	DD18_sm	8	0.171	-0.845
DD_18_wt	DD18_sm	7	0.138	-0.765
DD18	DD18_sm	13	0.42	0.994
DD18_at	DD18_sm	7	0.25	0.948
bFFP	DD18_sp	3	0.048	-0.732
CMD_sm	DD18_sp	2	0.037	-0.518
CMD_sp	DD18_sp	2	0.045	0.537
CMD_wt	DD18_sp	4	0.122	0.6
DD_0	DD18_sp	2	0.03	-0.626
DD_0_at	DD18_sp	2	0.03	-0.593
DD_0_sp	DD18_sp	2	0.032	-0.64
DD_0_wt	DD18_sp	2	0.03	-0.623
DD_18	DD18_sp	2	0.034	-0.699
DD_18_at	DD18_sp	2	0.036	-0.656
DD_18_sm	DD18_sp	1	0.024	-0.527
DD_18_sp	DD18_sp	3	0.053	-0.769
DD_18_wt	DD18_sp	3	0.05	-0.687
DD18	DD18_sp	1	0.025	0.597
DD18_at	DD18_sp	1	0.027	0.622
DD18_sm	DD18_sp	1	0.027	0.513
CMD_sm	DD18_wt	1	0.018	-0.391
CMD_wt	DD18_wt	2	0.058	0.499
DD18_sp	DD18_wt	4	0.08	0.736
bFFP	DD5	7	0.112	-0.805
CMD_sp	DD5	1	0.023	0.636
DD_0	DD5	13	0.195	-0.86
DD_0_at	DD5	13	0.195	-0.852
DD_0_sp	DD5	17	0.27	-0.888
DD_0_wt	DD5	13	0.192	-0.847
DD_18	DD5	18	0.306	-0.975
DD_18_at	DD5	18	0.322	-0.977
DD_18_sm	DD5	13	0.31	-0.947
DD_18_sp	DD5	17	0.299	-0.966
DD_18_wt	DD5	13	0.214	-0.905
DD18	DD5	11	0.269	0.968
DD18_at	DD5	10	0.264	0.962
DD18_sm	DD5	10	0.264	0.947
DD18_sp	DD5	1	0.021	0.673
bFFP	DD5_at	10	0.15	-0.814
CMD_sm	DD5_at	1	0.017	-0.169
DD_0	DD5_at	17	0.24	-0.881
DD_0_at	DD5_at	18	0.254	-0.876
DD_0_sp	DD5_at	20	0.299	-0.891
DD_0_wt	DD5_at	17	0.237	-0.873
DD_18	DD5_at	23	0.366	-0.98
DD_18_at	DD5_at	24	0.4	-0.991
DD_18_sm	DD5_at	13	0.283	-0.915
DD_18_sp	DD5_at	18	0.296	-0.96
DD_18_wt	DD5_at	19	0.293	-0.93
DD18	DD5_at	10	0.223	0.949
DD18_at	DD5_at	12	0.286	0.968
DD18_sm	DD5_at	10	0.239	0.925
DD18_sp	DD5_at	1	0.02	0.645
DD5	DD5_at	19	0.366	0.991
bFFP	DD5_sm	4	0.071	-0.707
CMD_sp	DD5_sm	1	0.026	0.565
DD_0	DD5_sm	9	0.148	-0.761
DD_0_at	DD5_sm	9	0.148	-0.767
DD_0_sp	DD5_sm	9	0.158	-0.82
DD_0_wt	DD5_sm	9	0.146	-0.74
DD_18	DD5_sm	10	0.189	-0.9
DD_18_at	DD5_sm	11	0.22	-0.91
DD_18_sm	DD5_sm	12	0.334	-0.988
DD_18_sp	DD5_sm	10	0.197	-0.882
DD_18_wt	DD5_sm	9	0.164	-0.787
DD18	DD5_sm	12	0.343	0.971
DD18_at	DD5_sm	7	0.219	0.915
DD18_sm	DD5_sm	11	0.344	0.975
DD18_sp	DD5_sm	1	0.024	0.529
DD5	DD5_sm	12	0.286	0.964
DD5_at	DD5_sm	12	0.261	0.935
bFFP	DD5_sp	13	0.2	-0.851
CMD_sm	DD5_sp	2	0.036	-0.294
CMD_sp	DD5_sp	3	0.064	0.702
DD_0	DD5_sp	19	0.276	-0.883
DD_0_at	DD5_sp	19	0.276	-0.864
DD_0_sp	DD5_sp	20	0.308	-0.901
DD_0_wt	DD5_sp	18	0.258	-0.875
DD_18	DD5_sp	22	0.361	-0.976
DD_18_at	DD5_sp	20	0.345	-0.961
DD_18_sm	DD5_sp	9	0.205	-0.872
DD_18_sp	DD5_sp	23	0.39	-0.992
DD_18_wt	DD5_sp	19	0.302	-0.933
DD18	DD5_sp	8	0.187	0.904
DD18_at	DD5_sp	8	0.2	0.917
DD18_sm	DD5_sp	6	0.15	0.86
DD18_sp	DD5_sp	4	0.08	0.804
DD5	DD5_sp	12	0.24	0.971
DD5_at	DD5_sp	16	0.297	0.96
DD5_sm	DD5_sp	9	0.205	0.882
bFFP	DD5_wt	6	0.106	-0.707
CMD_sp	DD5_wt	1	0.026	0.581
DD_0	DD5_wt	7	0.115	-0.784
DD_0_at	DD5_wt	7	0.115	-0.743
DD_0_sp	DD5_wt	7	0.123	-0.743
DD_0_wt	DD5_wt	7	0.113	-0.793
DD_18	DD5_wt	7	0.133	-0.885
DD_18_at	DD5_wt	7	0.14	-0.88
DD_18_sm	DD5_wt	4	0.112	-0.711
DD_18_sp	DD5_wt	7	0.138	-0.873
DD_18_wt	DD5_wt	8	0.146	-0.902
DD18	DD5_wt	4	0.115	0.842
DD18_at	DD5_wt	7	0.219	0.92
DD18_sm	DD5_wt	4	0.125	0.794
DD18_sp	DD5_wt	2	0.048	0.704
DD5	DD5_wt	6	0.143	0.884
DD5_at	DD5_wt	7	0.153	0.904
DD5_sm	DD5_wt	4	0.112	0.759
DD5_sp	DD5_wt	9	0.205	0.904
bFFP	eFFP	27	0.326	-0.956
CMD	eFFP	1	0.019	-0.107
CMD_sm	eFFP	5	0.067	-0.453
CMD_sp	eFFP	2	0.031	0.42
DD_0	eFFP	17	0.196	-0.856
DD_0_at	eFFP	18	0.207	-0.851
DD_0_sp	eFFP	18	0.217	-0.852
DD_0_wt	eFFP	17	0.194	-0.851
DD_18	eFFP	17	0.216	-0.894
DD_18_at	eFFP	17	0.224	-0.907
DD_18_sm	eFFP	5	0.081	-0.763
DD_18_sp	eFFP	16	0.208	-0.882
DD_18_wt	eFFP	18	0.223	-0.872
DD18	eFFP	4	0.066	0.774
DD18_at	eFFP	6	0.104	0.819
DD18_sm	eFFP	4	0.069	0.736
DD18_sp	eFFP	3	0.045	0.646
DD5	eFFP	7	0.103	0.859
DD5_at	eFFP	12	0.167	0.892
DD5_sm	eFFP	4	0.065	0.764
DD5_sp	eFFP	12	0.172	0.868
DD5_wt	eFFP	8	0.13	0.777
bFFP	EMT	20	0.267	-0.934
CMD_sm	EMT	3	0.045	-0.521
CMD_sp	EMT	2	0.036	0.453
DD_0	EMT	18	0.228	-0.912
DD_0_at	EMT	19	0.241	-0.893
DD_0_sp	EMT	18	0.24	-0.87
DD_0_wt	EMT	19	0.238	-0.917
DD_18	EMT	18	0.254	-0.898
DD_18_at	EMT	17	0.25	-0.898
DD_18_sm	EMT	4	0.075	-0.703
DD_18_sp	EMT	16	0.232	-0.876
DD_18_wt	EMT	19	0.261	-0.926
DD18	EMT	4	0.076	0.72
DD18_at	EMT	7	0.14	0.781
DD18_sm	EMT	4	0.08	0.675
DD18_sp	EMT	2	0.034	0.649
DD5	EMT	7	0.117	0.825
DD5_at	EMT	13	0.204	0.865
DD5_sm	EMT	4	0.075	0.703
DD5_sp	EMT	13	0.21	0.853
DD5_wt	EMT	9	0.167	0.805
eFFP	EMT	30	0.375	0.961
bFFP	Eref	1	0.021	-0.382
CMD_sp	Eref	1	0.033	0.78
DD_0	Eref	3	0.057	-0.737
DD_0_at	Eref	4	0.076	-0.724
DD_0_sp	Eref	3	0.062	-0.743
DD_0_wt	Eref	3	0.056	-0.731
DD_18	Eref	4	0.089	-0.788
DD_18_at	Eref	3	0.072	-0.77
DD_18_sm	Eref	2	0.072	-0.746
DD_18_sp	Eref	4	0.094	-0.772
DD_18_wt	Eref	3	0.064	-0.765
DD18	Eref	4	0.149	0.753
DD18_at	Eref	3	0.125	0.742
DD18_sm	Eref	4	0.167	0.746
DD5	Eref	4	0.118	0.784
DD5_at	Eref	3	0.079	0.766
DD5_sm	Eref	3	0.108	0.761
DD5_sp	Eref	3	0.084	0.76
DD5_wt	Eref	1	0.036	0.717
eFFP	Eref	1	0.019	0.459
EMT	Eref	1	0.022	0.494
CMD_sp	Eref_at	1	0.033	0.775
DD_0	Eref_at	3	0.057	-0.65
DD_0_at	Eref_at	3	0.057	-0.638
DD_0_sp	Eref_at	3	0.062	-0.657
DD_0_wt	Eref_at	3	0.056	-0.645
DD_18	Eref_at	4	0.089	-0.681
DD_18_at	Eref_at	3	0.072	-0.66
DD_18_sm	Eref_at	2	0.072	-0.653
DD_18_sp	Eref_at	4	0.094	-0.661
DD_18_wt	Eref_at	3	0.064	-0.668
DD18	Eref_at	4	0.149	0.66
DD18_at	Eref_at	4	0.167	0.653
DD18_sm	Eref_at	4	0.167	0.66
DD5	Eref_at	4	0.118	0.679
DD5_at	Eref_at	4	0.106	0.659
DD5_sm	Eref_at	3	0.108	0.671
DD5_sp	Eref_at	3	0.084	0.645
DD5_wt	Eref_at	3	0.108	0.641
Eref	Eref_at	5	0.25	0.961
CMD	Eref_sm	6	0.25	0.839
CMD_at	Eref_sm	2	0.091	0.76
CMD_sm	Eref_sm	6	0.134	0.685
DD_0	Eref_sm	1	0.018	-0.113
DD_0_at	Eref_sm	1	0.018	-0.127
DD_0_sp	Eref_sm	1	0.019	-0.181
DD_0_wt	Eref_sm	1	0.018	-0.095
DD_18	Eref_sm	1	0.021	-0.239
DD_18_at	Eref_sm	1	0.022	-0.237
DD_18_sm	Eref_sm	1	0.032	-0.451
DD_18_sp	Eref_sm	1	0.022	-0.223
DD_18_wt	Eref_sm	1	0.02	-0.137
DD18	Eref_sm	1	0.033	0.44
DD18_at	Eref_sm	1	0.036	0.346
DD18_sm	Eref_sm	1	0.036	0.488
DD18_wt	Eref_sm	1	0.025	-0.321
DD5	Eref_sm	1	0.027	0.346
DD5_at	Eref_sm	1	0.024	0.285
DD5_sm	Eref_sm	1	0.032	0.477
DD5_sp	Eref_sm	1	0.025	0.233
DD5_wt	Eref_sm	1	0.032	0.209
Eref_at	Eref_sm	1	0.042	0.773
bFFP	Eref_sp	1	0.02	-0.351
CMD_sp	Eref_sp	2	0.063	0.849
DD_0	Eref_sp	3	0.056	-0.729
DD_0_at	Eref_sp	3	0.056	-0.711
DD_0_sp	Eref_sp	3	0.06	-0.753
DD_0_wt	Eref_sp	3	0.055	-0.72
DD_18	Eref_sp	4	0.087	-0.747
DD_18_at	Eref_sp	3	0.07	-0.714
DD_18_sm	Eref_sp	2	0.069	-0.69
DD_18_sp	Eref_sp	4	0.091	-0.749
DD_18_wt	Eref_sp	3	0.063	-0.73
DD18	Eref_sp	4	0.143	0.674
DD18_at	Eref_sp	3	0.12	0.671
DD18_sm	Eref_sp	4	0.16	0.66
DD5	Eref_sp	4	0.115	0.727
DD5_at	Eref_sp	3	0.077	0.702
DD5_sm	Eref_sp	3	0.104	0.693
DD5_sp	Eref_sp	3	0.082	0.728
DD5_wt	Eref_sp	1	0.035	0.668
eFFP	Eref_sp	1	0.019	0.418
EMT	Eref_sp	1	0.022	0.451
Eref	Eref_sp	6	0.286	0.947
Eref_at	Eref_sp	5	0.239	0.954
Eref_sm	Eref_sp	1	0.04	0.665
bFFP	Eref_wt	5	0.076	-0.697
CMD_sm	Eref_wt	2	0.035	-0.429
CMD_sp	Eref_wt	3	0.063	0.611
DD_0	Eref_wt	7	0.1	-0.859
DD_0_at	Eref_wt	7	0.1	-0.838
DD_0_sp	Eref_wt	7	0.107	-0.81
DD_0_wt	Eref_wt	7	0.099	-0.866
DD_18	Eref_wt	10	0.162	-0.869
DD_18_at	Eref_wt	8	0.136	-0.86
DD_18_sm	Eref_wt	2	0.045	-0.688
DD_18_sp	Eref_wt	8	0.134	-0.851
DD_18_wt	Eref_wt	11	0.172	-0.899
DD18	Eref_wt	2	0.046	0.718
DD18_at	Eref_wt	5	0.122	0.756
DD18_sm	Eref_wt	2	0.049	0.681
DD18_sp	Eref_wt	2	0.04	0.614
DD5	Eref_wt	3	0.059	0.806
DD5_at	Eref_wt	7	0.128	0.828
DD5_sm	Eref_wt	3	0.067	0.696
DD5_sp	Eref_wt	8	0.151	0.836
DD5_wt	Eref_wt	7	0.156	0.797
eFFP	Eref_wt	11	0.155	0.74
EMT	Eref_wt	11	0.175	0.79
Eref	Eref_wt	2	0.055	0.813
Eref_at	Eref_wt	2	0.055	0.656
Eref_sp	Eref_wt	1	0.027	0.684
CMD	EXT	1	0.056	0.695
CMD_sm	EXT	1	0.026	0.465
DD_0	EXT	1	0.02	-0.412
DD_0_at	EXT	1	0.02	-0.431
DD_0_sp	EXT	1	0.022	-0.491
DD_0_wt	EXT	1	0.02	-0.388
DD_18	EXT	1	0.024	-0.587
DD_18_at	EXT	2	0.05	-0.591
DD_18_sm	EXT	2	0.077	-0.776
DD_18_sp	EXT	1	0.025	-0.575
DD_18_wt	EXT	1	0.023	-0.454
DD18	EXT	2	0.08	0.767
DD18_at	EXT	1	0.046	0.673
DD18_sm	EXT	3	0.137	0.789
DD5	EXT	2	0.063	0.696
DD5_at	EXT	2	0.056	0.637
DD5_sm	EXT	2	0.077	0.796
DD5_sp	EXT	1	0.03	0.592
DD5_wt	EXT	1	0.039	0.509
Eref_at	EXT	1	0.056	0.76
Eref_sm	EXT	3	0.137	0.831
Eref_sp	EXT	1	0.053	0.689
bFFP	FFP	31	0.393	-0.992
CMD	FFP	1	0.02	-0.135
CMD_sm	FFP	5	0.071	-0.498
CMD_sp	FFP	2	0.033	0.423
DD_0	FFP	18	0.217	-0.847
DD_0_at	FFP	20	0.241	-0.838
DD_0_sp	FFP	20	0.254	-0.851
DD_0_wt	FFP	17	0.203	-0.841
DD_18	FFP	19	0.254	-0.879
DD_18_at	FFP	19	0.264	-0.88
DD_18_sm	FFP	5	0.087	-0.75
DD_18_sp	FFP	18	0.247	-0.882
DD_18_wt	FFP	19	0.247	-0.854
DD18	FFP	5	0.088	0.743
DD18_at	FFP	6	0.112	0.774
DD18_sm	FFP	4	0.075	0.7
DD18_sp	FFP	3	0.047	0.701
DD5	FFP	8	0.125	0.838
DD5_at	FFP	13	0.192	0.857
DD5_sm	FFP	5	0.087	0.74
DD5_sp	FFP	14	0.213	0.868
DD5_wt	FFP	8	0.138	0.744
eFFP	FFP	36	0.429	0.986
EMT	FFP	27	0.356	0.956
Eref	FFP	1	0.02	0.421
Eref_sp	FFP	1	0.02	0.385
Eref_wt	FFP	10	0.15	0.723
AHM	MAP	4	0.167	-0.897
CMD_sp	MAP	1	0.028	-0.41
DD5_wt	MAP	1	0.031	0.23
Eref_wt	MAP	1	0.024	0.403
bFFP	MAR	1	0.02	-0.338
CMD_sm	MAR	1	0.024	-0.275
eFFP	MAR	1	0.019	0.448
EMT	MAR	1	0.022	0.523
FFP	MAR	1	0.02	0.39
bFFP	MAT	14	0.195	-0.839
CMD_sm	MAT	2	0.032	-0.226
CMD_sp	MAT	4	0.075	0.677
DD_0	MAT	25	0.329	-0.934
DD_0_at	MAT	26	0.343	-0.924
DD_0_sp	MAT	28	0.389	-0.943
DD_0_wt	MAT	23	0.299	-0.926
DD_18	MAT	31	0.456	-0.999
DD_18_at	MAT	27	0.416	-0.995
DD_18_sm	MAT	11	0.216	-0.913
DD_18_sp	MAT	27	0.41	-0.987
DD_18_wt	MAT	23	0.329	-0.962
DD18	MAT	10	0.2	0.922
DD18_at	MAT	9	0.192	0.932
DD18_sm	MAT	8	0.171	0.893
DD18_sp	MAT	2	0.036	0.69
DD5	MAT	19	0.334	0.985
DD5_at	MAT	21	0.345	0.987
DD5_sm	MAT	10	0.197	0.921
DD5_sp	MAT	21	0.356	0.976
DD5_wt	MAT	7	0.138	0.89
eFFP	MAT	14	0.182	0.888
EMT	MAT	15	0.218	0.885
Eref	MAT	4	0.094	0.794
Eref_at	MAT	4	0.094	0.689
Eref_sm	MAT	1	0.022	0.271
Eref_sp	MAT	4	0.091	0.748
Eref_wt	MAT	7	0.117	0.859
EXT	MAT	1	0.025	0.617
FFP	MAT	16	0.22	0.87
bFFP	MCMT	10	0.139	-0.816
CMD_sm	MCMT	3	0.047	-0.403
CMD_sp	MCMT	3	0.056	0.666
DD_0	MCMT	25	0.329	-0.969
DD_0_at	MCMT	24	0.316	-0.938
DD_0_sp	MCMT	20	0.278	-0.924
DD_0_wt	MCMT	26	0.338	-0.976
DD_18	MCMT	22	0.324	-0.962
DD_18_at	MCMT	22	0.339	-0.947
DD_18_sm	MCMT	8	0.157	-0.763
DD_18_sp	MCMT	20	0.304	-0.94
DD_18_wt	MCMT	30	0.429	-0.999
DD18	MCMT	8	0.16	0.793
DD18_at	MCMT	9	0.192	0.849
DD18_sm	MCMT	7	0.149	0.751
DD18_sp	MCMT	3	0.053	0.672
DD5	MCMT	12	0.211	0.892
DD5_at	MCMT	17	0.279	0.918
DD5_sm	MCMT	8	0.157	0.771
DD5_sp	MCMT	18	0.306	0.919
DD5_wt	MCMT	8	0.157	0.899
eFFP	MCMT	15	0.195	0.865
EMT	MCMT	18	0.261	0.928
Eref	MCMT	3	0.07	0.756
Eref_at	MCMT	3	0.07	0.66
Eref_sm	MCMT	1	0.022	0.122
Eref_sp	MCMT	3	0.069	0.721
Eref_wt	MCMT	10	0.167	0.896
EXT	MCMT	1	0.025	0.431
FFP	MCMT	14	0.192	0.847
MAR	MCMT	1	0.023	0.524
MAT	MCMT	21	0.319	0.951
bFFP	MSP	5	0.07	-0.507
CMD	MSP	3	0.07	-0.64
CMD_at	MSP	2	0.049	-0.502
CMD_sm	MSP	16	0.25	-0.948
CMD_sp	MSP	1	0.019	0.197
DD_0	MSP	4	0.053	-0.463
DD_0_at	MSP	4	0.053	-0.426
DD_0_sp	MSP	3	0.042	-0.367
DD_0_wt	MSP	4	0.052	-0.486
DD_18	MSP	3	0.045	-0.357
DD_18_at	MSP	3	0.047	-0.328
DD_18_sp	MSP	3	0.046	-0.387
DD_18_wt	MSP	5	0.072	-0.488
DD18_sp	MSP	2	0.036	0.542
DD18_wt	MSP	1	0.017	0.339
DD5_at	MSP	1	0.017	0.261
DD5_sp	MSP	2	0.034	0.378
eFFP	MSP	5	0.065	0.455
EMT	MSP	3	0.044	0.54
Eref_sm	MSP	1	0.022	-0.488
Eref_wt	MSP	2	0.034	0.589
FFP	MSP	5	0.069	0.489
MAP	MSP	1	0.021	0.496
MAT	MSP	3	0.046	0.322
MCMT	MSP	4	0.061	0.497
bFFP	MWMT	1	0.019	-0.583
CMD	MWMT	1	0.04	0.49
CMD_sm	MWMT	1	0.022	0.266
DD_0	MWMT	4	0.069	-0.642
DD_0_at	MWMT	4	0.069	-0.659
DD_0_sp	MWMT	4	0.075	-0.712
DD_0_wt	MWMT	4	0.068	-0.619
DD_18	MWMT	4	0.08	-0.802
DD_18_at	MWMT	6	0.128	-0.822
DD_18_sm	MWMT	6	0.182	-0.96
DD_18_sp	MWMT	4	0.084	-0.771
DD_18_wt	MWMT	4	0.077	-0.667
DD18	MWMT	8	0.25	0.941
DD18_at	MWMT	4	0.138	0.862
DD18_sm	MWMT	9	0.311	0.964
DD5	MWMT	6	0.154	0.895
DD5_at	MWMT	7	0.163	0.861
DD5_sm	MWMT	9	0.273	0.979
DD5_sp	MWMT	3	0.074	0.772
DD5_wt	MWMT	2	0.061	0.66
eFFP	MWMT	2	0.034	0.655
EMT	MWMT	2	0.04	0.579
Eref	MWMT	2	0.08	0.716
Eref_at	MWMT	2	0.08	0.643
Eref_sm	MWMT	2	0.069	0.562
Eref_sp	MWMT	2	0.077	0.631
Eref_wt	MWMT	2	0.048	0.592
EXT	MWMT	4	0.174	0.838
FFP	MWMT	2	0.037	0.622
MAT	MWMT	4	0.084	0.83
MCMT	MWMT	4	0.084	0.651
bFFP	NFFD	28	0.35	-0.976
CMD	NFFD	1	0.02	-0.121
CMD_sm	NFFD	5	0.07	-0.495
CMD_sp	NFFD	2	0.033	0.447
DD_0	NFFD	20	0.239	-0.878
DD_0_at	NFFD	21	0.25	-0.867
DD_0_sp	NFFD	21	0.263	-0.868
DD_0_wt	NFFD	19	0.224	-0.875
DD_18	NFFD	20	0.264	-0.908
DD_18_at	NFFD	20	0.274	-0.911
DD_18_sm	NFFD	5	0.085	-0.758
DD_18_sp	NFFD	19	0.257	-0.903
DD_18_wt	NFFD	20	0.257	-0.896
DD18	NFFD	5	0.087	0.768
DD18_at	NFFD	7	0.128	0.81
DD18_sm	NFFD	4	0.073	0.723
DD18_sp	NFFD	3	0.047	0.703
DD5	NFFD	9	0.139	0.862
DD5_at	NFFD	14	0.203	0.889
DD5_sm	NFFD	5	0.085	0.755
DD5_sp	NFFD	15	0.224	0.889
DD5_wt	NFFD	9	0.153	0.797
eFFP	NFFD	38	0.448	0.989
EMT	NFFD	31	0.403	0.979
Eref	NFFD	1	0.02	0.474
Eref_sp	NFFD	1	0.02	0.43
Eref_wt	NFFD	12	0.177	0.766
FFP	NFFD	37	0.457	0.993
MAR	NFFD	1	0.02	0.432
MAT	NFFD	17	0.23	0.899
MCMT	NFFD	16	0.217	0.891
MSP	NFFD	5	0.068	0.501
MWMT	NFFD	2	0.036	0.636
bFFP	NFFD_at	27	0.326	-0.958
CMD	NFFD_at	1	0.019	-0.128
CMD_sm	NFFD_at	5	0.067	-0.477
CMD_sp	NFFD_at	2	0.031	0.426
DD_0	NFFD_at	18	0.207	-0.879
DD_0_at	NFFD_at	20	0.23	-0.876
DD_0_sp	NFFD_at	19	0.229	-0.866
DD_0_wt	NFFD_at	18	0.205	-0.875
DD_18	NFFD_at	17	0.216	-0.899
DD_18_at	NFFD_at	17	0.224	-0.91
DD_18_sm	NFFD_at	5	0.081	-0.753
DD_18_sp	NFFD_at	16	0.208	-0.883
DD_18_wt	NFFD_at	19	0.235	-0.889
DD18	NFFD_at	4	0.066	0.756
DD18_at	NFFD_at	6	0.104	0.8
DD18_sm	NFFD_at	4	0.069	0.718
DD18_sp	NFFD_at	3	0.045	0.635
DD5	NFFD_at	7	0.103	0.85
DD5_at	NFFD_at	12	0.167	0.886
DD5_sm	NFFD_at	4	0.065	0.75
DD5_sp	NFFD_at	12	0.172	0.863
DD5_wt	NFFD_at	8	0.13	0.774
eFFP	NFFD_at	41	0.466	0.993
EMT	NFFD_at	30	0.375	0.976
Eref	NFFD_at	1	0.019	0.471
Eref_sp	NFFD_at	1	0.019	0.423
Eref_wt	NFFD_at	11	0.155	0.765
FFP	NFFD_at	36	0.429	0.984
MAR	NFFD_at	1	0.019	0.474
MAT	NFFD_at	14	0.182	0.89
MCMT	NFFD_at	16	0.208	0.883
MSP	NFFD_at	5	0.065	0.487
MWMT	NFFD_at	2	0.034	0.638
NFFD	NFFD_at	37	0.436	0.993
bFFP	NFFD_sm	14	0.195	-0.815
CMD	NFFD_sm	1	0.024	-0.01
CMD_sm	NFFD_sm	4	0.063	-0.361
CMD_sp	NFFD_sm	1	0.019	0.427
DD_0	NFFD_sm	11	0.145	-0.768
DD_0_at	NFFD_sm	10	0.132	-0.756
DD_0_sp	NFFD_sm	11	0.153	-0.789
DD_0_wt	NFFD_sm	11	0.143	-0.76
DD_18	NFFD_sm	10	0.148	-0.723
DD_18_at	NFFD_sm	10	0.154	-0.71
DD_18_sm	NFFD_sm	5	0.099	-0.658
DD_18_sp	NFFD_sm	10	0.152	-0.719
DD_18_wt	NFFD_sm	10	0.143	-0.703
DD18	NFFD_sm	4	0.08	0.563
DD18_at	NFFD_sm	3	0.064	0.566
DD18_sm	NFFD_sm	4	0.086	0.55
DD18_sp	NFFD_sm	2	0.036	0.39
DD5	NFFD_sm	5	0.088	0.665
DD5_at	NFFD_sm	9	0.148	0.671
DD5_sm	NFFD_sm	4	0.079	0.626
DD5_sp	NFFD_sm	8	0.136	0.666
DD5_wt	NFFD_sm	2	0.04	0.504
eFFP	NFFD_sm	14	0.182	0.798
EMT	NFFD_sm	13	0.189	0.781
Eref	NFFD_sm	1	0.024	0.397
Eref_sp	NFFD_sm	1	0.023	0.418
Eref_wt	NFFD_sm	5	0.084	0.579
FFP	NFFD_sm	14	0.192	0.818
MAT	NFFD_sm	9	0.137	0.712
MCMT	NFFD_sm	9	0.137	0.705
MSP	NFFD_sm	3	0.046	0.34
MWMT	NFFD_sm	2	0.042	0.536
NFFD	NFFD_sm	14	0.19	0.796
NFFD_at	NFFD_sm	14	0.182	0.816
bFFP	NFFD_sp	31	0.383	-0.987
CMD	NFFD_sp	1	0.02	-0.078
CMD_sm	NFFD_sp	5	0.069	-0.481
CMD_sp	NFFD_sp	2	0.032	0.486
DD_0	NFFD_sp	20	0.236	-0.881
DD_0_at	NFFD_sp	22	0.259	-0.871
DD_0_sp	NFFD_sp	21	0.26	-0.887
DD_0_wt	NFFD_sp	19	0.221	-0.874
DD_18	NFFD_sp	20	0.26	-0.912
DD_18_at	NFFD_sp	20	0.271	-0.91
DD_18_sm	NFFD_sp	5	0.084	-0.78
DD_18_sp	NFFD_sp	19	0.254	-0.918
DD_18_wt	NFFD_sp	21	0.266	-0.888
DD18	NFFD_sp	5	0.085	0.776
DD18_at	NFFD_sp	7	0.125	0.803
DD18_sm	NFFD_sp	4	0.072	0.732
DD18_sp	NFFD_sp	3	0.046	0.722
DD5	NFFD_sp	9	0.137	0.871
DD5_at	NFFD_sp	14	0.2	0.886
DD5_sm	NFFD_sp	5	0.084	0.772
DD5_sp	NFFD_sp	16	0.236	0.902
DD5_wt	NFFD_sp	10	0.167	0.775
eFFP	NFFD_sp	33	0.384	0.979
EMT	NFFD_sp	28	0.359	0.96
Eref	NFFD_sp	1	0.02	0.492
Eref_sp	NFFD_sp	1	0.019	0.455
Eref_wt	NFFD_sp	11	0.16	0.764
FFP	NFFD_sp	36	0.44	0.994
MAR	NFFD_sp	1	0.019	0.375
MAT	NFFD_sp	17	0.227	0.904
MCMT	NFFD_sp	17	0.227	0.879
MSP	NFFD_sp	5	0.067	0.485
MWMT	NFFD_sp	2	0.036	0.652
NFFD	NFFD_sp	36	0.434	0.993
NFFD_at	NFFD_sp	35	0.407	0.981
NFFD_sm	NFFD_sp	13	0.174	0.813
bFFP	NFFD_wt	11	0.167	-0.895
CMD_sm	NFFD_wt	2	0.035	-0.506
CMD_sp	NFFD_wt	2	0.042	0.354
DD_0	NFFD_wt	8	0.115	-0.78
DD_0_at	NFFD_wt	9	0.129	-0.757
DD_0_sp	NFFD_wt	8	0.122	-0.742
DD_0_wt	NFFD_wt	8	0.113	-0.786
DD_18	NFFD_wt	10	0.162	-0.839
DD_18_at	NFFD_wt	10	0.17	-0.845
DD_18_sm	NFFD_wt	1	0.023	-0.655
DD_18_sp	NFFD_wt	7	0.117	-0.83
DD_18_wt	NFFD_wt	10	0.157	-0.852
DD18	NFFD_wt	2	0.046	0.725
DD18_at	NFFD_wt	5	0.122	0.794
DD18_sm	NFFD_wt	1	0.025	0.668
DD18_sp	NFFD_wt	3	0.059	0.744
DD5	NFFD_wt	5	0.099	0.804
DD5_at	NFFD_wt	6	0.11	0.839
DD5_sm	NFFD_wt	1	0.023	0.67
DD5_sp	NFFD_wt	8	0.151	0.843
DD5_wt	NFFD_wt	9	0.2	0.842
eFFP	NFFD_wt	16	0.226	0.921
EMT	NFFD_wt	15	0.239	0.937
Eref_wt	NFFD_wt	6	0.112	0.715
FFP	NFFD_wt	15	0.224	0.915
MAR	NFFD_wt	1	0.027	0.418
MAT	NFFD_wt	9	0.15	0.832
MCMT	NFFD_wt	9	0.15	0.85
MSP	NFFD_wt	1	0.017	0.514
NFFD	NFFD_wt	17	0.25	0.943
NFFD_at	NFFD_wt	15	0.212	0.918
NFFD_sm	NFFD_wt	2	0.034	0.586
NFFD_sp	NFFD_wt	16	0.232	0.912
bFFP	ORCDRC_s1	1	0.023	0.348
DD_0	ORCDRC_s1	1	0.021	0.391
DD_0_at	ORCDRC_s1	1	0.021	0.41
DD_0_sp	ORCDRC_s1	1	0.023	0.435
DD_0_wt	ORCDRC_s1	1	0.02	0.376
DD_18	ORCDRC_s1	1	0.025	0.438
DD_18_at	ORCDRC_s1	1	0.027	0.425
DD_18_sp	ORCDRC_s1	1	0.026	0.451
DD_18_wt	ORCDRC_s1	1	0.024	0.379
DD18	ORCDRC_s1	1	0.044	-0.448
DD18_at	ORCDRC_s1	1	0.05	-0.392
DD5	ORCDRC_s1	2	0.067	-0.457
DD5_at	ORCDRC_s1	1	0.03	-0.421
DD5_sp	ORCDRC_s1	1	0.032	-0.448
eFFP	ORCDRC_s1	1	0.02	-0.356
EMT	ORCDRC_s1	1	0.024	-0.343
FFP	ORCDRC_s1	1	0.022	-0.357
MAT	ORCDRC_s1	1	0.026	-0.443
MCMT	ORCDRC_s1	1	0.026	-0.368
NFFD	ORCDRC_s1	1	0.022	-0.361
NFFD_at	ORCDRC_s1	1	0.02	-0.349
NFFD_sp	ORCDRC_s1	1	0.021	-0.359
NFFD_wt	ORCDRC_s1	2	0.061	-0.349
PAS	ORCDRC_s1	1	0.022	0.448
PAS_wt	ORCDRC_s1	1	0.02	0.437
Rad_sp	ORCDRC_s1	1	0.039	-0.254
Tave_at	ORCDRC_s1	1	0.028	-0.425
Tave_sp	ORCDRC_s1	1	0.025	-0.451
Tave_wt	ORCDRC_s1	1	0.023	-0.379
Tmin_at	ORCDRC_s1	1	0.022	-0.363
Tmin_sm	ORCDRC_s1	2	0.05	-0.434
Tmin_sp	ORCDRC_s1	1	0.024	-0.371
Tmin_wt	ORCDRC_s1	1	0.022	-0.336
bFFP	PAS	12	0.15	0.7
CMD_sm	PAS	3	0.042	0.313
CMD_sp	PAS	6	0.097	-0.814
DD_0	PAS	23	0.274	0.881
DD_0_at	PAS	23	0.274	0.881
DD_0_sp	PAS	22	0.275	0.902
DD_0_wt	PAS	22	0.259	0.869
DD_18	PAS	14	0.185	0.798
DD_18_at	PAS	15	0.206	0.764
DD_18_sm	PAS	7	0.119	0.648
DD_18_sp	PAS	16	0.217	0.814
DD_18_wt	PAS	15	0.193	0.808
DD18	PAS	5	0.087	-0.553
DD18_at	PAS	5	0.091	-0.576
DD18_sm	PAS	4	0.073	-0.515
DD18_sp	PAS	2	0.031	-0.566
DD5	PAS	9	0.139	-0.697
DD5_at	PAS	11	0.16	-0.701
DD5_sm	PAS	6	0.102	-0.605
DD5_sp	PAS	12	0.18	-0.755
DD5_wt	PAS	4	0.068	-0.591
eFFP	PAS	13	0.153	-0.697
EMT	PAS	11	0.143	-0.733
Eref	PAS	1	0.02	-0.617
Eref_sp	PAS	1	0.02	-0.707
Eref_wt	PAS	4	0.059	-0.636
FFP	PAS	14	0.173	-0.708
MAT	PAS	15	0.203	-0.777
MCMT	PAS	14	0.19	-0.8
MSP	PAS	2	0.028	-0.363
MWMT	PAS	2	0.036	-0.472
NFFD	PAS	13	0.159	-0.718
NFFD_at	PAS	14	0.165	-0.711
NFFD_sm	PAS	11	0.149	-0.713
NFFD_sp	PAS	14	0.169	-0.74
NFFD_wt	PAS	5	0.074	-0.586
bFFP	PAS_at	10	0.136	0.691
CMD_sm	PAS_at	3	0.046	0.242
CMD_sp	PAS_at	6	0.108	-0.774
DD_0	PAS_at	23	0.295	0.911
DD_0_at	PAS_at	23	0.295	0.921
DD_0_sp	PAS_at	21	0.284	0.932
DD_0_wt	PAS_at	22	0.279	0.897
DD_18	PAS_at	14	0.2	0.824
DD_18_at	PAS_at	14	0.209	0.801
DD_18_sm	PAS_at	7	0.133	0.698
DD_18_sp	PAS_at	15	0.221	0.823
DD_18_wt	PAS_at	16	0.223	0.827
DD18	PAS_at	6	0.116	-0.595
DD18_at	PAS_at	5	0.103	-0.611
DD18_sm	PAS_at	5	0.103	-0.566
DD18_sp	PAS_at	2	0.034	-0.519
DD5	PAS_at	8	0.136	-0.728
DD5_at	PAS_at	11	0.175	-0.737
DD5_sm	PAS_at	6	0.114	-0.656
DD5_sp	PAS_at	11	0.181	-0.755
DD5_wt	PAS_at	4	0.076	-0.595
eFFP	PAS_at	11	0.14	-0.709
EMT	PAS_at	10	0.141	-0.751
Eref	PAS_at	2	0.045	-0.65
Eref_at	PAS_at	1	0.023	-0.623
Eref_sp	PAS_at	2	0.044	-0.727
Eref_wt	PAS_at	4	0.065	-0.648
FFP	PAS_at	12	0.16	-0.708
MAT	PAS_at	15	0.221	-0.806
MCMT	PAS_at	15	0.221	-0.819
MSP	PAS_at	1	0.015	-0.296
MWMT	PAS_at	2	0.04	-0.544
NFFD	PAS_at	11	0.145	-0.725
NFFD_at	PAS_at	13	0.165	-0.726
NFFD_sm	PAS_at	11	0.162	-0.711
NFFD_sp	PAS_at	13	0.169	-0.745
NFFD_wt	PAS_at	4	0.065	-0.592
PAS	PAS_at	29	0.382	0.979
DD18	PAS_sm	1	0.046	-0.697
DD18_sm	PAS_sm	1	0.053	-0.727
EXT	PAS_sm	1	0.077	-0.765
MWMT	PAS_sm	1	0.05	-0.822
bFFP	PAS_sp	11	0.145	0.691
CMD_sm	PAS_sp	3	0.045	0.268
CMD_sp	PAS_sp	7	0.121	-0.77
DD_0	PAS_sp	23	0.288	0.887
DD_0_at	PAS_sp	23	0.288	0.907
DD_0_sp	PAS_sp	23	0.303	0.918
DD_0_wt	PAS_sp	22	0.272	0.87
DD_18	PAS_sp	13	0.181	0.793
DD_18_at	PAS_sp	14	0.203	0.77
DD_18_sm	PAS_sp	7	0.128	0.671
DD_18_sp	PAS_sp	16	0.229	0.799
DD_18_wt	PAS_sp	15	0.203	0.791
DD18	PAS_sp	6	0.112	-0.557
DD18_at	PAS_sp	5	0.099	-0.564
DD18_sm	PAS_sp	5	0.099	-0.529
DD18_sp	PAS_sp	2	0.033	-0.505
DD5	PAS_sp	8	0.132	-0.692
DD5_at	PAS_sp	10	0.154	-0.699
DD5_sm	PAS_sp	5	0.091	-0.624
DD5_sp	PAS_sp	11	0.175	-0.726
DD5_wt	PAS_sp	4	0.073	-0.543
eFFP	PAS_sp	12	0.149	-0.694
EMT	PAS_sp	10	0.137	-0.726
Eref	PAS_sp	2	0.043	-0.619
Eref_at	PAS_sp	1	0.022	-0.583
Eref_sp	PAS_sp	2	0.042	-0.695
Eref_wt	PAS_sp	4	0.063	-0.633
FFP	PAS_sp	13	0.169	-0.702
MAT	PAS_sp	14	0.2	-0.773
MCMT	PAS_sp	14	0.2	-0.78
MSP	PAS_sp	1	0.015	-0.331
MWMT	PAS_sp	2	0.039	-0.51
NFFD	PAS_sp	12	0.154	-0.711
NFFD_at	PAS_sp	14	0.173	-0.714
NFFD_sm	PAS_sp	10	0.143	-0.722
NFFD_sp	PAS_sp	14	0.178	-0.736
NFFD_wt	PAS_sp	4	0.063	-0.558
PAS	PAS_sp	30	0.385	0.979
PAS_at	PAS_sp	29	0.403	0.985
bFFP	PAS_wt	11	0.131	0.688
CMD_sm	PAS_wt	3	0.04	0.352
CMD_sp	PAS_wt	4	0.061	-0.822
DD_0	PAS_wt	19	0.216	0.848
DD_0_at	PAS_wt	19	0.216	0.836
DD_0_sp	PAS_wt	19	0.227	0.862
DD_0_wt	PAS_wt	19	0.214	0.841
DD_18	PAS_wt	14	0.175	0.772
DD_18_at	PAS_wt	15	0.195	0.732
DD_18_sm	PAS_wt	6	0.096	0.6
DD_18_sp	PAS_wt	16	0.206	0.796
DD_18_wt	PAS_wt	15	0.183	0.791
DD18	PAS_wt	5	0.081	-0.522
DD18_at	PAS_wt	5	0.085	-0.555
DD18_sm	PAS_wt	4	0.068	-0.477
DD18_sp	PAS_wt	3	0.044	-0.592
DD5	PAS_wt	9	0.131	-0.67
DD5_at	PAS_wt	11	0.151	-0.672
DD5_sm	PAS_wt	6	0.096	-0.56
DD5_sp	PAS_wt	12	0.17	-0.747
DD5_wt	PAS_wt	4	0.064	-0.6
eFFP	PAS_wt	12	0.135	-0.677
EMT	PAS_wt	11	0.136	-0.716
Eref	PAS_wt	1	0.019	-0.59
Eref_sp	PAS_wt	1	0.018	-0.688
Eref_wt	PAS_wt	5	0.07	-0.618
FFP	PAS_wt	13	0.153	-0.692
MAT	PAS_wt	14	0.18	-0.749
MCMT	PAS_wt	15	0.193	-0.786
MSP	PAS_wt	3	0.039	-0.393
MWMT	PAS_wt	2	0.034	-0.416
NFFD	PAS_wt	12	0.14	-0.701
NFFD_at	PAS_wt	13	0.147	-0.689
NFFD_sm	PAS_wt	13	0.167	-0.69
NFFD_sp	PAS_wt	13	0.15	-0.722
NFFD_wt	PAS_wt	5	0.07	-0.585
PAS	PAS_wt	33	0.384	0.991
PAS_at	PAS_wt	24	0.3	0.947
PAS_sp	PAS_wt	22	0.269	0.942
BLDFIE_s1	PHIHOX_s1	2	0.065	0.736
CECSOL_s6	PHIHOX_s1	1	0.04	0.399
CMD_sm	PHIHOX_s1	1	0.023	-0.172
CMD_wt	PHIHOX_s1	1	0.044	0.499
DD18_sp	PHIHOX_s1	3	0.079	0.665
DD18_wt	PHIHOX_s1	3	0.075	0.583
MSP	PHIHOX_s1	1	0.022	0.19
BLDFIE_s1	PHIHOX_s6	2	0.059	0.734
CECSOL_s6	PHIHOX_s6	1	0.036	0.231
CMD_sm	PHIHOX_s6	1	0.021	-0.1
CMD_wt	PHIHOX_s6	1	0.039	0.474
DD18_sp	PHIHOX_s6	4	0.098	0.562
DD18_wt	PHIHOX_s6	4	0.094	0.546
MSP	PHIHOX_s6	1	0.02	0.081
PHIHOX_s1	PHIHOX_s6	10	0.323	0.937
bFFP	PHIKCL_s1	1	0.021	-0.458
CECSOL_s6	PHIKCL_s1	1	0.05	0.389
DD_0	PHIKCL_s1	1	0.02	-0.44
DD_0_at	PHIKCL_s1	1	0.02	-0.462
DD_0_sp	PHIKCL_s1	1	0.021	-0.48
DD_0_wt	PHIKCL_s1	1	0.019	-0.424
DD_18	PHIKCL_s1	1	0.023	-0.464
DD_18_at	PHIKCL_s1	1	0.025	-0.452
DD_18_sp	PHIKCL_s1	1	0.024	-0.485
DD_18_wt	PHIKCL_s1	1	0.022	-0.42
DD18	PHIKCL_s1	1	0.039	0.435
DD18_at	PHIKCL_s1	2	0.087	0.405
DD5	PHIKCL_s1	1	0.031	0.456
DD5_at	PHIKCL_s1	1	0.028	0.436
DD5_sm	PHIKCL_s1	1	0.038	0.436
DD5_sp	PHIKCL_s1	1	0.029	0.471
eFFP	PHIKCL_s1	1	0.019	0.439
EMT	PHIKCL_s1	1	0.023	0.41
FFP	PHIKCL_s1	1	0.021	0.455
MAT	PHIKCL_s1	1	0.024	0.463
MCMT	PHIKCL_s1	1	0.024	0.406
NFFD	PHIKCL_s1	1	0.02	0.447
NFFD_at	PHIKCL_s1	1	0.019	0.422
NFFD_sp	PHIKCL_s1	1	0.02	0.453
NFFD_wt	PHIKCL_s1	1	0.028	0.438
ORCDRC_s1	PHIKCL_s1	1	0.067	-0.557
PAS	PHIKCL_s1	1	0.02	-0.5
PAS_wt	PHIKCL_s1	1	0.019	-0.478
PHIHOX_s1	PHIKCL_s1	2	0.087	0.792
PHIHOX_s6	PHIKCL_s1	2	0.077	0.721
Rad_sp	PHIKCL_s1	1	0.035	0.131
Tave_at	PHIKCL_s1	1	0.026	0.449
Tave_sm	PHIKCL_s1	1	0.038	0.438
Tave_sp	PHIKCL_s1	1	0.023	0.483
Tave_wt	PHIKCL_s1	1	0.022	0.42
Tmin_at	PHIKCL_s1	1	0.021	0.438
Tmin_sm	PHIKCL_s1	1	0.024	0.479
Tmin_sp	PHIKCL_s1	1	0.023	0.468
Tmin_wt	PHIKCL_s1	1	0.02	0.417
BLDFIE_s1	PHIKCL_s6	1	0.035	0.522
CECSOL_s6	PHIKCL_s6	1	0.044	0.283
DD18_sp	PHIKCL_s6	2	0.056	0.356
DD18_wt	PHIKCL_s6	1	0.027	0.41
PHIHOX_s1	PHIKCL_s6	6	0.231	0.748
PHIHOX_s6	PHIKCL_s6	7	0.242	0.771
PHIKCL_s1	PHIKCL_s6	4	0.191	0.859
AHM	PPT_at	3	0.12	-0.839
CMD	PPT_at	1	0.039	-0.726
CMD_at	PPT_at	1	0.042	-0.828
CMD_sp	PPT_at	1	0.028	-0.469
MAP	PPT_at	4	0.13	0.891
bFFP	PPT_sm	5	0.067	-0.497
CMD	PPT_sm	2	0.044	-0.551
CMD_at	PPT_sm	1	0.023	-0.384
CMD_sm	PPT_sm	13	0.195	-0.913
CMD_sp	PPT_sm	3	0.053	0.284
DD_0	PPT_sm	8	0.102	-0.527
DD_0_at	PPT_sm	7	0.089	-0.483
DD_0_sp	PPT_sm	6	0.08	-0.422
DD_0_wt	PPT_sm	8	0.1	-0.553
DD_18	PPT_sm	5	0.071	-0.41
DD_18_at	PPT_sm	5	0.074	-0.378
DD_18_sp	PPT_sm	5	0.073	-0.431
DD_18_wt	PPT_sm	7	0.096	-0.553
DD18_sp	PPT_sm	2	0.034	0.519
DD5_at	PPT_sm	1	0.016	0.31
DD5_sp	PPT_sm	4	0.065	0.417
DD5_wt	PPT_sm	3	0.056	0.449
eFFP	PPT_sm	6	0.075	0.463
EMT	PPT_sm	5	0.07	0.571
Eref_wt	PPT_sm	6	0.096	0.646
FFP	PPT_sm	6	0.079	0.487
MAP	PPT_sm	2	0.04	0.487
MAR	PPT_sm	1	0.022	0.412
MAT	PPT_sm	5	0.073	0.375
MCMT	PPT_sm	6	0.087	0.566
MSP	PPT_sm	22	0.319	0.983
NFFD	PPT_sm	6	0.078	0.51
NFFD_at	PPT_sm	6	0.075	0.499
NFFD_sm	PPT_sm	5	0.073	0.377
NFFD_sp	PPT_sm	6	0.077	0.493
NFFD_wt	PPT_sm	3	0.048	0.516
PAS	PPT_sm	5	0.065	-0.417
PAS_at	PPT_sm	4	0.057	-0.361
PAS_sp	PPT_sm	4	0.055	-0.383
PAS_wt	PPT_sm	6	0.075	-0.446
AHM	PPT_sp	1	0.044	-0.734
bFFP	PPT_sp	1	0.019	0.303
CMD_sm	PPT_sp	1	0.023	0.207
CMD_sp	PPT_sp	7	0.2	-0.817
DD_0	PPT_sp	2	0.036	0.447
DD_0_at	PPT_sp	2	0.036	0.44
DD_0_sp	PPT_sp	2	0.038	0.471
DD_0_wt	PPT_sp	2	0.035	0.439
DD_18	PPT_sp	2	0.041	0.356
DD_18_at	PPT_sp	2	0.044	0.295
DD_18_sp	PPT_sp	2	0.043	0.416
DD_18_wt	PPT_sp	2	0.04	0.386
DD18_sp	PPT_sp	1	0.027	-0.42
DD5_sp	PPT_sp	2	0.05	-0.384
DD5_wt	PPT_sp	1	0.032	-0.249
eFFP	PPT_sp	2	0.035	-0.236
EMT	PPT_sp	2	0.04	-0.29
Eref_wt	PPT_sp	2	0.049	-0.253
FFP	PPT_sp	2	0.038	-0.278
MAP	PPT_sp	1	0.035	0.64
MAT	PPT_sp	2	0.043	-0.33
MCMT	PPT_sp	2	0.043	-0.377
NFFD	PPT_sp	2	0.037	-0.275
NFFD_at	PPT_sp	2	0.035	-0.243
NFFD_sm	PPT_sp	1	0.022	-0.286
NFFD_sp	PPT_sp	2	0.036	-0.308
NFFD_wt	PPT_sp	2	0.049	-0.215
PAS	PPT_sp	3	0.055	0.734
PAS_at	PPT_sp	2	0.041	0.644
PAS_sp	PPT_sp	2	0.04	0.669
PAS_wt	PPT_sp	3	0.051	0.769
PPT_at	PPT_sp	1	0.034	0.568
PPT_sm	PPT_sp	2	0.04	-0.272
AHM	PPT_wt	1	0.039	-0.732
DD18	PPT_wt	1	0.03	0.202
DD18_sm	PPT_wt	1	0.033	0.243
DD5_sm	PPT_wt	1	0.029	0.168
MAP	PPT_wt	4	0.125	0.84
MWMT	PPT_wt	1	0.032	0.264
PPT_at	PPT_wt	2	0.061	0.678
PPT_sp	PPT_wt	1	0.033	0.779
MAR	Rad_at	9	0.392	0.992
MCMT	Rad_at	1	0.023	0.497
PPT_sm	Rad_at	1	0.021	0.365
bFFP	Rad_sm	1	0.021	-0.272
CMD	Rad_sm	1	0.053	-0.276
CMD_at	Rad_sm	1	0.059	-0.304
CMD_sm	Rad_sm	2	0.05	-0.231
eFFP	Rad_sm	1	0.019	0.328
EMT	Rad_sm	1	0.023	0.384
FFP	Rad_sm	1	0.021	0.299
MAR	Rad_sm	3	0.15	0.862
MSP	Rad_sm	1	0.024	0.231
NFFD	Rad_sm	1	0.02	0.311
NFFD_at	Rad_sm	1	0.019	0.345
NFFD_sp	Rad_sm	1	0.02	0.259
NFFD_wt	Rad_sm	1	0.028	0.315
PPT_sm	Rad_sm	2	0.045	0.247
Rad_at	Rad_sm	2	0.096	0.828
bFFP	Rad_sp	4	0.068	-0.468
CMD_sm	Rad_sp	2	0.04	-0.324
CMD_sp	Rad_sp	1	0.025	0.36
DD_0	Rad_sp	5	0.08	-0.643
DD_0_at	Rad_sp	5	0.08	-0.616
DD_0_sp	Rad_sp	4	0.068	-0.537
DD_0_wt	Rad_sp	5	0.079	-0.666
DD_18	Rad_sp	4	0.073	-0.57
DD_18_at	Rad_sp	4	0.077	-0.575
DD_18_sp	Rad_sp	4	0.076	-0.504
DD_18_wt	Rad_sp	5	0.088	-0.67
DD18_at	Rad_sp	2	0.059	0.465
DD5	Rad_sp	2	0.046	0.475
DD5_at	Rad_sp	3	0.063	0.539
DD5_sp	Rad_sp	4	0.087	0.471
DD5_wt	Rad_sp	2	0.053	0.57
eFFP	Rad_sp	6	0.094	0.575
EMT	Rad_sp	6	0.108	0.67
Eref_wt	Rad_sp	1	0.022	0.635
FFP	Rad_sp	5	0.084	0.52
MAR	Rad_sp	10	0.323	0.952
MAT	Rad_sp	4	0.076	0.554
MCMT	Rad_sp	6	0.114	0.69
MSP	Rad_sp	1	0.019	0.417
NFFD	Rad_sp	6	0.099	0.571
NFFD_at	Rad_sp	7	0.11	0.609
NFFD_sm	Rad_sp	1	0.019	0.521
NFFD_sp	Rad_sp	6	0.097	0.52
NFFD_wt	Rad_sp	5	0.107	0.55
PAS	Rad_sp	4	0.066	-0.466
PAS_at	Rad_sp	4	0.073	-0.473
PAS_sp	Rad_sp	4	0.071	-0.459
PAS_wt	Rad_sp	4	0.062	-0.461
PPT_sm	Rad_sp	3	0.054	0.499
PPT_sp	Rad_sp	1	0.03	-0.21
Rad_at	Rad_sp	8	0.25	0.933
Rad_sm	Rad_sp	3	0.104	0.773
MAR	Rad_wt	3	0.188	0.978
PPT_sm	Rad_wt	1	0.025	0.402
Rad_at	Rad_wt	4	0.236	0.97
Rad_sm	Rad_wt	1	0.072	0.81
Rad_sp	Rad_wt	4	0.16	0.888
bFFP	RH	10	0.162	-0.818
CMD	RH	2	0.061	-0.558
CMD_at	RH	1	0.033	-0.522
CMD_sm	RH	6	0.112	-0.649
DD_0	RH	4	0.061	-0.508
DD_0_at	RH	4	0.061	-0.499
DD_0_sp	RH	4	0.065	-0.478
DD_0_wt	RH	4	0.06	-0.512
DD_18	RH	3	0.052	-0.458
DD_18_at	RH	3	0.055	-0.47
DD_18_sp	RH	4	0.072	-0.455
DD_18_wt	RH	4	0.067	-0.485
DD18_at	RH	1	0.028	0.342
DD5	RH	1	0.022	0.382
DD5_at	RH	2	0.04	0.432
DD5_sp	RH	2	0.041	0.432
DD5_wt	RH	3	0.074	0.351
eFFP	RH	9	0.135	0.782
EMT	RH	8	0.136	0.768
Eref_sm	RH	1	0.028	-0.702
Eref_wt	RH	1	0.02	0.337
FFP	RH	9	0.143	0.811
MAR	RH	1	0.03	0.332
MAT	RH	3	0.054	0.439
MCMT	RH	3	0.054	0.489
MSP	RH	5	0.09	0.518
NFFD	RH	9	0.141	0.782
NFFD_at	RH	9	0.135	0.784
NFFD_sm	RH	4	0.072	0.654
NFFD_sp	RH	9	0.139	0.762
NFFD_wt	RH	4	0.08	0.744
PAS	RH	3	0.047	-0.396
PAS_at	RH	3	0.052	-0.387
PAS_sp	RH	3	0.05	-0.398
PAS_wt	RH	3	0.045	-0.39
PPT_sm	RH	4	0.068	0.467
Rad_sm	RH	1	0.032	0.425
Rad_sp	RH	3	0.07	0.396
bFFP	RH_at	10	0.162	-0.802
CMD	RH_at	2	0.061	-0.58
CMD_at	RH_at	1	0.033	-0.553
CMD_sm	RH_at	6	0.112	-0.657
DD_0	RH_at	3	0.046	-0.475
DD_0_at	RH_at	3	0.046	-0.467
DD_0_sp	RH_at	3	0.049	-0.443
DD_0_wt	RH_at	3	0.045	-0.48
DD_18	RH_at	2	0.035	-0.439
DD_18_at	RH_at	2	0.037	-0.454
DD_18_sp	RH_at	3	0.054	-0.437
DD_18_wt	RH_at	3	0.05	-0.463
DD18_at	RH_at	1	0.028	0.337
DD5	RH_at	1	0.022	0.37
DD5_at	RH_at	2	0.04	0.421
DD5_sp	RH_at	2	0.041	0.421
DD5_wt	RH_at	4	0.098	0.349
eFFP	RH_at	9	0.135	0.778
EMT	RH_at	8	0.136	0.748
Eref_sm	RH_at	1	0.028	-0.713
Eref_wt	RH_at	1	0.02	0.329
FFP	RH_at	9	0.143	0.8
MAR	RH_at	1	0.03	0.345
MAT	RH_at	2	0.036	0.421
MCMT	RH_at	3	0.054	0.468
MSP	RH_at	4	0.072	0.526
NFFD	RH_at	9	0.141	0.771
NFFD_at	RH_at	9	0.135	0.778
NFFD_sm	RH_at	3	0.054	0.643
NFFD_sp	RH_at	9	0.139	0.746
NFFD_wt	RH_at	5	0.1	0.736
PAS	RH_at	3	0.047	-0.364
PAS_at	RH_at	3	0.052	-0.345
PAS_sp	RH_at	3	0.05	-0.358
PAS_wt	RH_at	3	0.045	-0.366
PPT_sm	RH_at	3	0.051	0.47
Rad_sm	RH_at	1	0.032	0.437
Rad_sp	RH_at	3	0.07	0.398
RH	RH_at	19	0.414	0.993
bFFP	RH_sm	12	0.194	-0.844
CMD	RH_sm	2	0.061	-0.55
CMD_at	RH_sm	1	0.033	-0.488
CMD_sm	RH_sm	8	0.149	-0.717
CMD_sp	RH_sm	1	0.023	0.05
DD_0	RH_sm	6	0.091	-0.565
DD_0_at	RH_sm	6	0.091	-0.551
DD_0_sp	RH_sm	6	0.097	-0.528
DD_0_wt	RH_sm	6	0.09	-0.571
DD_18	RH_sm	5	0.087	-0.513
DD_18_at	RH_sm	5	0.091	-0.518
DD_18_sp	RH_sm	6	0.108	-0.516
DD_18_wt	RH_sm	6	0.1	-0.553
DD18_at	RH_sm	1	0.028	0.382
DD18_sp	RH_sm	1	0.022	0.507
DD5	RH_sm	1	0.022	0.426
DD5_at	RH_sm	2	0.04	0.476
DD5_sp	RH_sm	4	0.082	0.496
DD5_wt	RH_sm	3	0.074	0.427
eFFP	RH_sm	11	0.165	0.809
EMT	RH_sm	10	0.17	0.803
Eref_sm	RH_sm	2	0.055	-0.691
Eref_wt	RH_sm	2	0.04	0.41
FFP	RH_sm	11	0.175	0.838
MAR	RH_sm	2	0.059	0.375
MAT	RH_sm	5	0.09	0.491
MCMT	RH_sm	5	0.09	0.558
MSP	RH_sm	6	0.108	0.597
NFFD	RH_sm	11	0.172	0.815
NFFD_at	RH_sm	11	0.165	0.815
NFFD_sm	RH_sm	5	0.09	0.675
NFFD_sp	RH_sm	11	0.17	0.794
NFFD_wt	RH_sm	6	0.12	0.779
PAS	RH_sm	4	0.063	-0.456
PAS_at	RH_sm	4	0.069	-0.438
PAS_sp	RH_sm	4	0.067	-0.446
PAS_wt	RH_sm	4	0.059	-0.458
PPT_sm	RH_sm	7	0.119	0.555
PPT_sp	RH_sm	1	0.028	-0.159
Rad_at	RH_sm	1	0.029	0.326
Rad_sm	RH_sm	2	0.063	0.42
Rad_sp	RH_sm	4	0.094	0.446
Rad_wt	RH_sm	1	0.036	0.309
RH	RH_sm	18	0.392	0.984
RH_at	RH_sm	17	0.37	0.981
bFFP	RH_sp	6	0.097	-0.756
CMD	RH_sp	1	0.031	-0.59
CMD_sm	RH_sp	4	0.075	-0.602
DD_0	RH_sp	1	0.016	-0.393
DD_0_at	RH_sp	1	0.016	-0.387
DD_0_sp	RH_sp	1	0.017	-0.371
DD_0_wt	RH_sp	1	0.015	-0.396
DD_18_sp	RH_sp	1	0.018	-0.347
DD_18_wt	RH_sp	1	0.017	-0.365
DD5_wt	RH_sp	2	0.049	0.239
eFFP	RH_sp	5	0.075	0.694
EMT	RH_sp	5	0.085	0.675
Eref_sm	RH_sp	2	0.055	-0.744
Eref_wt	RH_sp	1	0.02	0.227
FFP	RH_sp	5	0.08	0.737
MAR	RH_sp	1	0.03	0.234
MCMT	RH_sp	1	0.018	0.37
MSP	RH_sp	1	0.018	0.452
NFFD	RH_sp	5	0.079	0.699
NFFD_at	RH_sp	5	0.075	0.695
NFFD_sm	RH_sp	2	0.036	0.579
NFFD_sp	RH_sp	5	0.077	0.684
NFFD_wt	RH_sp	3	0.06	0.666
PAS	RH_sp	1	0.016	-0.293
PAS_at	RH_sp	1	0.018	-0.284
PAS_sp	RH_sp	1	0.017	-0.302
PAS_wt	RH_sp	1	0.015	-0.285
PPT_sm	RH_sp	2	0.034	0.386
Rad_sm	RH_sp	1	0.032	0.38
Rad_sp	RH_sp	1	0.024	0.289
RH	RH_sp	16	0.348	0.984
RH_at	RH_sp	17	0.37	0.974
RH_sm	RH_sp	14	0.305	0.948
bFFP	RH_wt	11	0.175	-0.814
CMD	RH_wt	1	0.03	-0.497
CMD_sm	RH_wt	5	0.091	-0.585
DD_0	RH_wt	5	0.075	-0.544
DD_0_at	RH_wt	5	0.075	-0.542
DD_0_sp	RH_wt	5	0.08	-0.518
DD_0_wt	RH_wt	5	0.074	-0.545
DD_18	RH_wt	4	0.068	-0.484
DD_18_at	RH_wt	4	0.072	-0.5
DD_18_sp	RH_wt	5	0.088	-0.473
DD_18_wt	RH_wt	5	0.082	-0.503
DD18_at	RH_wt	1	0.027	0.365
DD5	RH_wt	1	0.021	0.41
DD5_at	RH_wt	2	0.039	0.46
DD5_sp	RH_wt	3	0.06	0.44
DD5_wt	RH_wt	3	0.072	0.34
eFFP	RH_wt	11	0.162	0.792
EMT	RH_wt	10	0.167	0.785
Eref_sm	RH_wt	1	0.027	-0.64
Eref_wt	RH_wt	1	0.02	0.345
FFP	RH_wt	10	0.157	0.814
MAR	RH_wt	2	0.058	0.348
MAT	RH_wt	4	0.071	0.467
MCMT	RH_wt	4	0.071	0.506
MSP	RH_wt	5	0.088	0.459
NFFD	RH_wt	10	0.154	0.789
NFFD_at	RH_wt	11	0.162	0.796
NFFD_sm	RH_wt	4	0.071	0.679
NFFD_sp	RH_wt	10	0.152	0.771
NFFD_wt	RH_wt	5	0.099	0.734
PAS	RH_wt	3	0.047	-0.428
PAS_at	RH_wt	3	0.051	-0.437
PAS_sp	RH_wt	3	0.05	-0.444
PAS_wt	RH_wt	3	0.044	-0.411
PPT_sm	RH_wt	5	0.084	0.42
Rad_at	RH_wt	1	0.028	0.312
Rad_sm	RH_wt	2	0.061	0.445
Rad_sp	RH_wt	4	0.091	0.418
Rad_wt	RH_wt	1	0.035	0.255
RH	RH_wt	18	0.383	0.986
RH_at	RH_wt	14	0.298	0.97
RH_sm	RH_wt	17	0.362	0.957
RH_sp	RH_wt	13	0.277	0.967
bFFP	SHM	1	0.016	0.293
CMD	SHM	6	0.167	0.722
CMD_at	SHM	3	0.089	0.576
CMD_sm	SHM	13	0.229	0.935
eFFP	SHM	1	0.015	-0.25
Eref_sm	SHM	4	0.1	0.57
Eref_wt	SHM	1	0.019	-0.391
EXT	SHM	1	0.03	0.48
FFP	SHM	1	0.016	-0.276
MSP	SHM	15	0.255	-0.948
MWMT	SHM	1	0.025	0.391
NFFD	SHM	1	0.015	-0.28
NFFD_at	SHM	1	0.015	-0.273
NFFD_sm	SHM	1	0.017	-0.168
NFFD_sp	SHM	1	0.015	-0.262
PPT_sm	SHM	11	0.178	-0.913
Rad_sm	SHM	1	0.029	-0.184
RH	SHM	3	0.062	-0.41
RH_at	SHM	3	0.062	-0.436
RH_sm	SHM	3	0.062	-0.487
RH_sp	SHM	2	0.041	-0.361
RH_wt	SHM	1	0.02	-0.336
DD5_wt	SPEI12_P01	1	0.042	-0.254
AHM	SPEI3_P01	1	0.05	-0.567
MAP	SPEI3_P01	1	0.039	0.632
bFFP	Tave_at	13	0.189	-0.834
CMD_sm	Tave_at	2	0.033	-0.221
CMD_sp	Tave_at	2	0.04	0.632
DD_0	Tave_at	23	0.316	-0.924
DD_0_at	Tave_at	24	0.329	-0.922
DD_0_sp	Tave_at	24	0.348	-0.929
DD_0_wt	Tave_at	23	0.311	-0.916
DD_18	Tave_at	28	0.431	-0.993
DD_18_at	Tave_at	30	0.484	-1
DD_18_sm	Tave_at	12	0.25	-0.904
DD_18_sp	Tave_at	22	0.35	-0.973
DD_18_wt	Tave_at	25	0.374	-0.956
DD18	Tave_at	9	0.192	0.921
DD18_at	Tave_at	11	0.25	0.942
DD18_sm	Tave_at	9	0.205	0.894
DD18_sp	Tave_at	2	0.038	0.654
DD5	Tave_at	17	0.315	0.981
DD5_at	Tave_at	24	0.414	0.995
DD5_sm	Tave_at	11	0.23	0.915
DD5_sp	Tave_at	19	0.34	0.962
DD5_wt	Tave_at	7	0.146	0.89
eFFP	Tave_at	16	0.217	0.904
EMT	Tave_at	17	0.258	0.893
Eref	Tave_at	3	0.075	0.772
Eref_at	Tave_at	3	0.075	0.664
Eref_sm	Tave_at	1	0.023	0.249
Eref_sp	Tave_at	3	0.074	0.716
Eref_wt	Tave_at	8	0.141	0.855
EXT	Tave_at	2	0.053	0.601
FFP	Tave_at	17	0.243	0.874
MAT	Tave_at	26	0.413	0.995
MCMT	Tave_at	22	0.35	0.944
MSP	Tave_at	3	0.048	0.316
MWMT	Tave_at	6	0.134	0.83
NFFD	Tave_at	18	0.254	0.906
NFFD_at	Tave_at	16	0.217	0.905
NFFD_sm	Tave_at	10	0.159	0.702
NFFD_sp	Tave_at	18	0.25	0.904
NFFD_wt	Tave_at	10	0.176	0.845
PAS	Tave_at	14	0.198	-0.752
PAS_at	Tave_at	14	0.216	-0.789
PAS_sp	Tave_at	13	0.195	-0.756
PAS_wt	Tave_at	14	0.187	-0.72
PPT_sm	Tave_at	5	0.076	0.366
PPT_sp	Tave_at	2	0.046	-0.28
Rad_sp	Tave_at	4	0.08	0.572
RH	Tave_at	3	0.057	0.46
RH_at	Tave_at	2	0.038	0.446
RH_sm	Tave_at	5	0.095	0.507
RH_wt	Tave_at	4	0.075	0.49
bFFP	Tave_sm	4	0.071	-0.71
CMD_sp	Tave_sm	2	0.052	0.566
DD_0	Tave_sm	10	0.164	-0.763
DD_0_at	Tave_sm	10	0.164	-0.77
DD_0_sp	Tave_sm	10	0.176	-0.822
DD_0_wt	Tave_sm	9	0.146	-0.743
DD_18	Tave_sm	10	0.189	-0.902
DD_18_at	Tave_sm	11	0.22	-0.912
DD_18_sm	Tave_sm	13	0.362	-0.988
DD_18_sp	Tave_sm	10	0.197	-0.884
DD_18_wt	Tave_sm	9	0.164	-0.79
DD18	Tave_sm	12	0.343	0.972
DD18_at	Tave_sm	7	0.219	0.916
DD18_sm	Tave_sm	11	0.344	0.976
DD18_sp	Tave_sm	1	0.024	0.531
DD5	Tave_sm	12	0.286	0.965
DD5_at	Tave_sm	12	0.261	0.937
DD5_sm	Tave_sm	17	0.473	1
DD5_sp	Tave_sm	9	0.205	0.884
DD5_wt	Tave_sm	4	0.112	0.762
eFFP	Tave_sm	4	0.065	0.767
EMT	Tave_sm	4	0.075	0.706
Eref	Tave_sm	3	0.108	0.761
Eref_at	Tave_sm	3	0.108	0.671
Eref_sm	Tave_sm	1	0.032	0.474
Eref_sp	Tave_sm	3	0.104	0.693
Eref_wt	Tave_sm	2	0.045	0.698
EXT	Tave_sm	2	0.077	0.794
FFP	Tave_sm	5	0.087	0.743
MAT	Tave_sm	11	0.216	0.922
MCMT	Tave_sm	8	0.157	0.774
MWMT	Tave_sm	9	0.273	0.979
NFFD	Tave_sm	5	0.085	0.758
NFFD_at	Tave_sm	4	0.065	0.753
NFFD_sm	Tave_sm	4	0.079	0.628
NFFD_sp	Tave_sm	5	0.084	0.775
NFFD_wt	Tave_sm	1	0.023	0.673
PAS	Tave_sm	7	0.119	-0.607
PAS_at	Tave_sm	7	0.133	-0.658
PAS_sp	Tave_sm	6	0.11	-0.626
PAS_wt	Tave_sm	6	0.096	-0.562
PPT_wt	Tave_sm	1	0.029	0.168
Tave_at	Tave_sm	11	0.23	0.917
bFFP	Tave_sp	16	0.217	-0.863
CMD_sm	Tave_sp	2	0.031	-0.301
CMD_sp	Tave_sp	3	0.054	0.723
DD_0	Tave_sp	25	0.321	-0.927
DD_0_at	Tave_sp	25	0.321	-0.914
DD_0_sp	Tave_sp	29	0.392	-0.947
DD_0_wt	Tave_sp	24	0.304	-0.917
DD_18	Tave_sp	30	0.429	-0.99
DD_18_at	Tave_sp	26	0.389	-0.975
DD_18_sm	Tave_sp	10	0.189	-0.884
DD_18_sp	Tave_sp	33	0.486	-1
DD_18_wt	Tave_sp	25	0.348	-0.951
DD18	Tave_sp	10	0.193	0.887
DD18_at	Tave_sp	10	0.205	0.897
DD18_sm	Tave_sp	8	0.164	0.847
DD18_sp	Tave_sp	3	0.051	0.773
DD5	Tave_sp	17	0.289	0.967
DD5_at	Tave_sp	20	0.318	0.961
DD5_sm	Tave_sp	10	0.189	0.883
DD5_sp	Tave_sp	24	0.394	0.993
DD5_wt	Tave_sp	7	0.133	0.875
eFFP	Tave_sp	18	0.228	0.881
EMT	Tave_sp	18	0.254	0.874
Eref	Tave_sp	4	0.089	0.772
Eref_at	Tave_sp	4	0.089	0.661
Eref_sm	Tave_sp	1	0.021	0.225
Eref_sp	Tave_sp	4	0.087	0.748
Eref_wt	Tave_sp	10	0.162	0.85
EXT	Tave_sp	1	0.024	0.578
FFP	Tave_sp	20	0.267	0.881
MAT	Tave_sp	27	0.398	0.987
MCMT	Tave_sp	21	0.309	0.938
MSP	Tave_sp	3	0.045	0.384
MWMT	Tave_sp	4	0.08	0.772
NFFD	Tave_sp	21	0.277	0.902
NFFD_at	Tave_sp	18	0.228	0.882
NFFD_sm	Tave_sp	11	0.162	0.714
NFFD_sp	Tave_sp	21	0.273	0.917
NFFD_wt	Tave_sp	8	0.13	0.831
PAS	Tave_sp	16	0.211	-0.81
PAS_at	Tave_sp	15	0.215	-0.818
PAS_sp	Tave_sp	16	0.223	-0.794
PAS_wt	Tave_sp	16	0.2	-0.793
PPT_sm	Tave_sp	5	0.071	0.428
PPT_sp	Tave_sp	2	0.041	-0.414
Rad_sp	Tave_sp	4	0.073	0.499
RH	Tave_sp	4	0.069	0.452
RH_at	Tave_sp	3	0.052	0.435
RH_sm	Tave_sp	6	0.104	0.514
RH_sp	Tave_sp	1	0.018	0.345
RH_wt	Tave_sp	5	0.085	0.47
Tave_at	Tave_sp	24	0.37	0.973
Tave_sm	Tave_sp	10	0.189	0.885
bFFP	Tave_wt	14	0.182	-0.823
CMD_sm	Tave_wt	3	0.044	-0.39
CMD_sp	Tave_wt	3	0.051	0.68
DD_0	Tave_wt	30	0.371	-0.972
DD_0_at	Tave_wt	29	0.359	-0.947
DD_0_sp	Tave_wt	23	0.299	-0.936
DD_0_wt	Tave_wt	30	0.366	-0.977
DD_18	Tave_wt	26	0.357	-0.972
DD_18_at	Tave_wt	25	0.358	-0.96
DD_18_sm	Tave_wt	9	0.161	-0.78
DD_18_sp	Tave_wt	23	0.324	-0.954
DD_18_wt	Tave_wt	37	0.494	-1
DD18	Tave_wt	8	0.146	0.81
DD18_at	Tave_wt	10	0.193	0.861
DD18_sm	Tave_wt	7	0.135	0.767
DD18_sp	Tave_wt	3	0.049	0.688
DD5	Tave_wt	13	0.21	0.907
DD5_at	Tave_wt	19	0.288	0.931
DD5_sm	Tave_wt	9	0.161	0.789
DD5_sp	Tave_wt	19	0.297	0.934
DD5_wt	Tave_wt	8	0.143	0.902
eFFP	Tave_wt	19	0.232	0.872
EMT	Tave_wt	20	0.271	0.926
Eref	Tave_wt	3	0.063	0.766
Eref_at	Tave_wt	3	0.063	0.669
Eref_sm	Tave_wt	1	0.02	0.139
Eref_sp	Tave_wt	3	0.062	0.731
Eref_wt	Tave_wt	12	0.185	0.899
EXT	Tave_wt	1	0.022	0.456
FFP	Tave_wt	19	0.244	0.854
MAT	Tave_wt	23	0.324	0.963
MCMT	Tave_wt	31	0.437	0.998
MSP	Tave_wt	5	0.071	0.486
MWMT	Tave_wt	4	0.076	0.669
NFFD	Tave_wt	21	0.266	0.896
NFFD_at	Tave_wt	20	0.244	0.889
NFFD_sm	Tave_wt	10	0.141	0.703
NFFD_sp	Tave_wt	22	0.275	0.888
NFFD_wt	Tave_wt	10	0.154	0.852
PAS	Tave_wt	15	0.19	-0.807
PAS_at	Tave_wt	16	0.22	-0.828
PAS_sp	Tave_wt	15	0.2	-0.791
PAS_wt	Tave_wt	15	0.181	-0.791
PPT_sm	Tave_wt	7	0.095	0.551
PPT_sp	Tave_wt	2	0.039	-0.386
Rad_sp	Tave_wt	5	0.087	0.669
RH	Tave_wt	4	0.066	0.484
RH_at	Tave_wt	3	0.05	0.462
RH_sm	Tave_wt	6	0.099	0.552
RH_sp	Tave_wt	1	0.017	0.364
RH_wt	Tave_wt	5	0.081	0.502
Tave_at	Tave_wt	25	0.368	0.957
Tave_sm	Tave_wt	9	0.161	0.791
Tave_sp	Tave_wt	25	0.343	0.952
bFFP	TD	4	0.06	0.48
CMD_sm	TD	7	0.119	0.789
CMD_sp	TD	4	0.082	-0.41
DD_0	TD	7	0.099	0.62
DD_0_at	TD	7	0.099	0.564
DD_0_sp	TD	5	0.075	0.493
DD_0_wt	TD	8	0.112	0.653
DD_18	TD	4	0.064	0.452
DD_18_at	TD	4	0.067	0.412
DD_18_sp	TD	4	0.066	0.455
DD_18_wt	TD	6	0.093	0.635
DD18_sp	TD	2	0.039	-0.488
DD5_at	TD	2	0.036	-0.336
DD5_sp	TD	4	0.075	-0.426
DD5_wt	TD	1	0.022	-0.512
eFFP	TD	5	0.07	-0.473
EMT	TD	5	0.079	-0.629
Eref_wt	TD	4	0.073	-0.578
FFP	TD	5	0.074	-0.482
MAR	TD	2	0.052	-0.501
MAT	TD	4	0.066	-0.41
MCMT	TD	6	0.099	-0.653
MSP	TD	7	0.115	-0.809
NFFD	TD	5	0.073	-0.524
NFFD_at	TD	5	0.07	-0.512
NFFD_sm	TD	4	0.066	-0.384
NFFD_sp	TD	5	0.072	-0.493
NFFD_wt	TD	3	0.055	-0.555
PAS	TD	7	0.102	0.57
PAS_at	TD	6	0.096	0.522
PAS_sp	TD	6	0.093	0.506
PAS_wt	TD	8	0.11	0.609
PPT_sm	TD	14	0.219	-0.855
PPT_sp	TD	3	0.072	0.46
PPT_wt	TD	1	0.023	0.141
Rad_at	TD	1	0.025	-0.444
Rad_sm	TD	2	0.055	-0.34
Rad_sp	TD	4	0.084	-0.613
Rad_wt	TD	1	0.031	-0.474
RH	TD	3	0.059	-0.469
RH_at	TD	3	0.059	-0.457
RH_sm	TD	5	0.099	-0.558
RH_sp	TD	2	0.04	-0.377
RH_wt	TD	3	0.058	-0.434
SHM	TD	3	0.056	0.728
Tave_at	TD	4	0.069	-0.401
Tave_sp	TD	4	0.064	-0.45
Tave_wt	TD	6	0.091	-0.632
bFFP	Tmax_at	2	0.039	-0.423
CMD_sp	Tmax_at	2	0.059	0.738
DD_0	Tmax_at	7	0.125	-0.728
DD_0_at	Tmax_at	7	0.125	-0.73
DD_0_sp	Tmax_at	7	0.135	-0.752
DD_0_wt	Tmax_at	6	0.106	-0.716
DD_18	Tmax_at	7	0.146	-0.826
DD_18_at	Tmax_at	6	0.134	-0.823
DD_18_sm	Tmax_at	6	0.194	-0.831
DD_18_sp	Tmax_at	7	0.153	-0.804
DD_18_wt	Tmax_at	6	0.12	-0.77
DD18	Tmax_at	7	0.234	0.846
DD18_at	Tmax_at	6	0.223	0.831
DD18_sm	Tmax_at	7	0.26	0.842
DD18_sp	Tmax_at	1	0.028	0.465
DD5	Tmax_at	7	0.19	0.855
DD5_at	Tmax_at	7	0.171	0.837
DD5_sm	Tmax_at	6	0.194	0.852
DD5_sp	Tmax_at	6	0.154	0.801
DD5_wt	Tmax_at	4	0.13	0.767
eFFP	Tmax_at	2	0.036	0.514
EMT	Tmax_at	2	0.041	0.522
Eref	Tmax_at	6	0.261	0.959
Eref_at	Tmax_at	6	0.261	0.939
Eref_sm	Tmax_at	1	0.038	0.72
Eref_sp	Tmax_at	6	0.25	0.907
Eref_wt	Tmax_at	3	0.075	0.742
EXT	Tmax_at	2	0.096	0.861
FFP	Tmax_at	2	0.038	0.468
MAT	Tmax_at	8	0.174	0.839
MCMT	Tmax_at	6	0.131	0.754
MWMT	Tmax_at	5	0.179	0.824
NFFD	Tmax_at	2	0.038	0.522
NFFD_at	Tmax_at	2	0.036	0.516
NFFD_sm	Tmax_at	2	0.044	0.374
NFFD_sp	Tmax_at	2	0.037	0.535
NFFD_wt	Tmax_at	1	0.025	0.477
PAS	Tmax_at	4	0.075	-0.606
PAS_at	Tmax_at	5	0.105	-0.659
PAS_sm	Tmax_at	1	0.056	-0.591
PAS_sp	Tmax_at	4	0.08	-0.614
PAS_wt	Tmax_at	3	0.052	-0.569
Tave_at	Tmax_at	6	0.14	0.829
Tave_sm	Tmax_at	7	0.226	0.851
Tave_sp	Tmax_at	7	0.146	0.805
Tave_wt	Tmax_at	6	0.118	0.771
CMD	Tmax_sm	5	0.218	0.765
CMD_at	Tmax_sm	2	0.096	0.667
CMD_sm	Tmax_sm	3	0.069	0.537
DD_0	Tmax_sm	1	0.018	-0.409
DD_0_at	Tmax_sm	1	0.018	-0.425
DD_0_sp	Tmax_sm	1	0.02	-0.491
DD_0_wt	Tmax_sm	1	0.018	-0.385
DD_18	Tmax_sm	1	0.021	-0.581
DD_18_at	Tmax_sm	1	0.023	-0.589
DD_18_sm	Tmax_sm	1	0.033	-0.789
DD_18_sp	Tmax_sm	1	0.022	-0.562
DD_18_wt	Tmax_sm	1	0.02	-0.443
DD18	Tmax_sm	2	0.067	0.773
DD18_at	Tmax_sm	1	0.038	0.676
DD18_sm	Tmax_sm	2	0.075	0.809
DD5	Tmax_sm	1	0.028	0.698
DD5_at	Tmax_sm	1	0.025	0.639
DD5_sm	Tmax_sm	1	0.033	0.813
DD5_sp	Tmax_sm	1	0.026	0.575
DD5_wt	Tmax_sm	1	0.033	0.495
Eref_at	Tmax_sm	1	0.044	0.801
Eref_sm	Tmax_sm	8	0.297	0.893
Eref_sp	Tmax_sm	1	0.042	0.736
EXT	Tmax_sm	5	0.239	0.961
MAT	Tmax_sm	1	0.022	0.614
MCMT	Tmax_sm	1	0.022	0.424
MSP	Tmax_sm	1	0.022	-0.367
MWMT	Tmax_sm	3	0.108	0.868
PAS_sm	Tmax_sm	1	0.056	-0.772
RH	Tmax_sm	1	0.028	-0.328
RH_at	Tmax_sm	1	0.028	-0.342
RH_sm	Tmax_sm	1	0.028	-0.319
SHM	Tmax_sm	4	0.103	0.539
Tave_at	Tmax_sm	1	0.024	0.6
Tave_sm	Tmax_sm	1	0.033	0.811
Tave_sp	Tmax_sm	1	0.021	0.565
Tave_wt	Tmax_sm	1	0.02	0.446
Tmax_at	Tmax_sm	2	0.077	0.877
bFFP	Tmax_sp	3	0.056	-0.52
CMD_sp	Tmax_sp	2	0.056	0.842
DD_0	Tmax_sp	7	0.121	-0.777
DD_0_at	Tmax_sp	7	0.121	-0.767
DD_0_sp	Tmax_sp	7	0.13	-0.808
DD_0_wt	Tmax_sp	7	0.119	-0.766
DD_18	Tmax_sp	8	0.16	-0.864
DD_18_at	Tmax_sp	7	0.149	-0.842
DD_18_sm	Tmax_sp	6	0.182	-0.817
DD_18_sp	Tmax_sp	9	0.188	-0.875
DD_18_wt	Tmax_sp	7	0.135	-0.816
DD18	Tmax_sp	7	0.219	0.828
DD18_at	Tmax_sp	5	0.173	0.819
DD18_sm	Tmax_sp	6	0.207	0.805
DD18_sp	Tmax_sp	2	0.052	0.629
DD5	Tmax_sp	8	0.206	0.872
DD5_at	Tmax_sp	7	0.163	0.844
DD5_sm	Tmax_sp	7	0.213	0.827
DD5_sp	Tmax_sp	8	0.196	0.877
DD5_wt	Tmax_sp	3	0.091	0.799
eFFP	Tmax_sp	3	0.051	0.572
EMT	Tmax_sp	3	0.059	0.575
Eref	Tmax_sp	7	0.28	0.951
Eref_at	Tmax_sp	5	0.2	0.911
Eref_sm	Tmax_sp	1	0.035	0.617
Eref_sp	Tmax_sp	7	0.27	0.938
Eref_wt	Tmax_sp	1	0.024	0.78
EXT	Tmax_sp	1	0.044	0.78
FFP	Tmax_sp	3	0.055	0.549
MAT	Tmax_sp	8	0.167	0.87
MCMT	Tmax_sp	7	0.146	0.8
MWMT	Tmax_sp	2	0.067	0.756
NFFD	Tmax_sp	3	0.054	0.591
NFFD_at	Tmax_sp	3	0.051	0.572
NFFD_sm	Tmax_sp	3	0.063	0.454
NFFD_sp	Tmax_sp	3	0.053	0.614
NFFD_wt	Tmax_sp	1	0.024	0.533
PAS	Tmax_sp	5	0.09	-0.705
PAS_at	Tmax_sp	6	0.12	-0.718
PAS_sp	Tmax_sp	6	0.116	-0.684
PAS_wt	Tmax_sp	5	0.084	-0.691
Tave_at	Tmax_sp	7	0.156	0.845
Tave_sm	Tmax_sp	7	0.213	0.828
Tave_sp	Tmax_sp	9	0.18	0.876
Tave_wt	Tmax_sp	7	0.133	0.818
Tmax_at	Tmax_sp	8	0.286	0.961
Tmax_sm	Tmax_sp	1	0.036	0.789
bFFP	Tmax_wt	2	0.038	-0.518
CMD_sp	Tmax_wt	5	0.139	0.796
DD_0	Tmax_wt	8	0.138	-0.833
DD_0_at	Tmax_wt	8	0.138	-0.805
DD_0_sp	Tmax_wt	8	0.149	-0.804
DD_0_wt	Tmax_wt	8	0.136	-0.837
DD_18	Tmax_wt	9	0.18	-0.865
DD_18_at	Tmax_wt	8	0.171	-0.842
DD_18_sm	Tmax_wt	5	0.152	-0.719
DD_18_sp	Tmax_wt	9	0.188	-0.851
DD_18_wt	Tmax_wt	9	0.174	-0.887
DD18	Tmax_wt	6	0.188	0.767
DD18_at	Tmax_wt	6	0.207	0.801
DD18_sm	Tmax_wt	5	0.173	0.736
DD18_sp	Tmax_wt	2	0.052	0.597
DD5	Tmax_wt	8	0.206	0.829
DD5_at	Tmax_wt	8	0.187	0.83
DD5_sm	Tmax_wt	6	0.182	0.74
DD5_sp	Tmax_wt	8	0.196	0.845
DD5_wt	Tmax_wt	6	0.182	0.862
eFFP	Tmax_wt	3	0.051	0.586
EMT	Tmax_wt	4	0.079	0.651
Eref	Tmax_wt	5	0.2	0.94
Eref_at	Tmax_wt	5	0.2	0.904
Eref_sp	Tmax_wt	3	0.116	0.904
Eref_wt	Tmax_wt	5	0.12	0.854
FFP	Tmax_wt	3	0.055	0.554
MAT	Tmax_wt	9	0.188	0.863
MCMT	Tmax_wt	9	0.188	0.883
MSP	Tmax_wt	1	0.021	0.318
MWMT	Tmax_wt	1	0.034	0.653
NFFD	Tmax_wt	4	0.072	0.616
NFFD_at	Tmax_wt	3	0.051	0.602
NFFD_sm	Tmax_wt	2	0.042	0.444
NFFD_sp	Tmax_wt	4	0.071	0.616
NFFD_wt	Tmax_wt	3	0.072	0.595
PAS	Tmax_wt	5	0.09	-0.703
PAS_at	Tmax_wt	6	0.12	-0.721
PAS_sp	Tmax_wt	5	0.097	-0.676
PAS_wt	Tmax_wt	6	0.1	-0.693
PPT_sm	Tmax_wt	2	0.04	0.413
PPT_sp	Tmax_wt	1	0.035	-0.397
Rad_sp	Tmax_wt	1	0.029	0.546
Tave_at	Tmax_wt	8	0.178	0.844
Tave_sm	Tmax_wt	6	0.182	0.741
Tave_sp	Tmax_wt	9	0.18	0.85
Tave_wt	Tmax_wt	9	0.17	0.888
TD	Tmax_wt	2	0.047	-0.498
Tmax_at	Tmax_wt	7	0.25	0.924
Tmax_sp	Tmax_wt	8	0.267	0.945
bFFP	Tmin_at	24	0.304	-0.958
CMD	Tmin_at	1	0.02	-0.114
CMD_sm	Tmin_at	4	0.057	-0.458
CMD_sp	Tmin_at	2	0.033	0.419
DD_0	Tmin_at	17	0.205	-0.871
DD_0_at	Tmin_at	18	0.217	-0.865
DD_0_sp	Tmin_at	17	0.216	-0.86
DD_0_wt	Tmin_at	17	0.203	-0.867
DD_18	Tmin_at	17	0.227	-0.902
DD_18_at	Tmin_at	16	0.223	-0.915
DD_18_sm	Tmin_at	5	0.087	-0.764
DD_18_sp	Tmin_at	15	0.206	-0.888
DD_18_wt	Tmin_at	18	0.234	-0.888
DD18	Tmin_at	4	0.071	0.778
DD18_at	Tmin_at	7	0.13	0.821
DD18_sm	Tmin_at	4	0.075	0.74
DD18_sp	Tmin_at	3	0.047	0.651
DD5	Tmin_at	7	0.11	0.863
DD5_at	Tmin_at	13	0.192	0.896
DD5_sm	Tmin_at	4	0.069	0.766
DD5_sp	Tmin_at	13	0.197	0.872
DD5_wt	Tmin_at	9	0.156	0.789
eFFP	Tmin_at	39	0.465	0.997
EMT	Tmin_at	30	0.395	0.974
Eref	Tmin_at	1	0.02	0.468
Eref_sp	Tmin_at	1	0.02	0.421
Eref_wt	Tmin_at	12	0.18	0.754
FFP	Tmin_at	33	0.413	0.986
MAR	Tmin_at	1	0.02	0.451
MAT	Tmin_at	14	0.192	0.896
MCMT	Tmin_at	16	0.22	0.882
MSP	Tmin_at	3	0.042	0.464
MWMT	Tmin_at	2	0.037	0.657
NFFD	Tmin_at	36	0.445	0.995
NFFD_at	Tmin_at	37	0.441	0.998
NFFD_sm	Tmin_at	13	0.179	0.794
NFFD_sp	Tmin_at	31	0.379	0.982
NFFD_wt	Tmin_at	17	0.254	0.934
PAS	Tmin_at	12	0.149	-0.699
PAS_at	Tmin_at	11	0.147	-0.716
PAS_sp	Tmin_at	11	0.143	-0.699
PAS_wt	Tmin_at	11	0.13	-0.678
PPT_sm	Tmin_at	5	0.066	0.474
PPT_sp	Tmin_at	2	0.038	-0.232
Rad_sm	Tmin_at	1	0.021	0.329
Rad_sp	Tmin_at	6	0.1	0.586
RH	Tmin_at	7	0.112	0.782
RH_at	Tmin_at	8	0.127	0.775
RH_sm	Tmin_at	9	0.143	0.81
RH_sp	Tmin_at	5	0.08	0.695
RH_wt	Tmin_at	8	0.125	0.793
SHM	Tmin_at	1	0.016	-0.249
Tave_at	Tmin_at	16	0.229	0.911
Tave_sm	Tmin_at	4	0.069	0.769
Tave_sp	Tmin_at	17	0.227	0.887
Tave_wt	Tmin_at	19	0.244	0.888
TD	Tmin_at	5	0.074	-0.492
Tmax_at	Tmin_at	2	0.038	0.524
Tmax_sp	Tmin_at	3	0.055	0.577
Tmax_wt	Tmin_at	4	0.073	0.603
bFFP	Tmin_sm	22	0.302	-0.941
CMD	Tmin_sm	1	0.023	0.037
CMD_sm	Tmin_sm	3	0.047	-0.29
CMD_sp	Tmin_sm	1	0.019	0.437
DD_0	Tmin_sm	17	0.221	-0.841
DD_0_at	Tmin_sm	18	0.234	-0.837
DD_0_sp	Tmin_sm	19	0.261	-0.864
DD_0_wt	Tmin_sm	16	0.206	-0.829
DD_18	Tmin_sm	17	0.247	-0.915
DD_18_at	Tmin_sm	18	0.273	-0.924
DD_18_sm	Tmin_sm	9	0.174	-0.877
DD_18_sp	Tmin_sm	18	0.269	-0.902
DD_18_wt	Tmin_sm	16	0.226	-0.853
DD18	Tmin_sm	8	0.157	0.864
DD18_at	Tmin_sm	7	0.146	0.859
DD18_sm	Tmin_sm	6	0.125	0.841
DD18_sp	Tmin_sm	2	0.035	0.637
DD5	Tmin_sm	13	0.225	0.916
DD5_at	Tmin_sm	16	0.259	0.921
DD5_sm	Tmin_sm	7	0.135	0.876
DD5_sp	Tmin_sm	14	0.234	0.891
DD5_wt	Tmin_sm	7	0.135	0.769
eFFP	Tmin_sm	24	0.308	0.964
EMT	Tmin_sm	17	0.243	0.918
Eref	Tmin_sm	2	0.046	0.518
Eref_at	Tmin_sm	1	0.023	0.377
Eref_sp	Tmin_sm	1	0.023	0.466
Eref_wt	Tmin_sm	6	0.099	0.717
FFP	Tmin_sm	23	0.311	0.962
MAT	Tmin_sm	17	0.254	0.918
MCMT	Tmin_sm	14	0.209	0.845
MSP	Tmin_sm	3	0.045	0.301
MWMT	Tmin_sm	4	0.082	0.798
NFFD	Tmin_sm	23	0.307	0.961
NFFD_at	Tmin_sm	23	0.295	0.958
NFFD_sm	Tmin_sm	12	0.18	0.804
NFFD_sp	Tmin_sm	23	0.303	0.963
NFFD_wt	Tmin_sm	10	0.164	0.878
PAS	Tmin_sm	13	0.174	-0.671
PAS_at	Tmin_sm	11	0.16	-0.699
PAS_sp	Tmin_sm	12	0.17	-0.68
PAS_wt	Tmin_sm	12	0.152	-0.64
PPT_sm	Tmin_sm	4	0.058	0.313
PPT_sp	Tmin_sm	1	0.021	-0.195
Rad_sp	Tmin_sm	3	0.056	0.498
RH	Tmin_sm	6	0.106	0.696
RH_at	Tmin_sm	7	0.123	0.683
RH_sm	Tmin_sm	8	0.141	0.717
RH_sp	Tmin_sm	4	0.071	0.619
RH_wt	Tmin_sm	7	0.121	0.716
SHM	Tmin_sm	1	0.017	-0.07
Tave_at	Tmin_sm	16	0.25	0.922
Tave_sm	Tmin_sm	7	0.135	0.878
Tave_sp	Tmin_sm	18	0.261	0.902
Tave_wt	Tmin_sm	16	0.223	0.854
TD	Tmin_sm	3	0.049	-0.303
Tmax_at	Tmin_sm	3	0.064	0.594
Tmax_sp	Tmin_sm	3	0.062	0.63
Tmax_wt	Tmin_sm	3	0.062	0.605
Tmin_at	Tmin_sm	23	0.311	0.966
bFFP	Tmin_sp	27	0.36	-0.989
CMD	Tmin_sp	1	0.022	-0.091
CMD_sm	Tmin_sp	5	0.075	-0.492
CMD_sp	Tmin_sp	2	0.036	0.479
DD_0	Tmin_sp	19	0.241	-0.873
DD_0_at	Tmin_sp	20	0.254	-0.861
DD_0_sp	Tmin_sp	19	0.254	-0.879
DD_0_wt	Tmin_sp	18	0.225	-0.867
DD_18	Tmin_sp	20	0.282	-0.902
DD_18_at	Tmin_sp	19	0.28	-0.897
[truncated: 114 more rows]
