# Supplementary material for: Adaptive evolution in a conifer hybrid zone is driven by a mosaic of recently introgressed and background genetic variants
Source: Commun Biol. 2021 Feb 5;4:160. doi: 10.1038/s42003-020-01632-7 (PMC7864969; doi:10.1038/s42003-020-01632-7)
Supplement: Supplementary file 7 — Supplementary Data 4 [file 42003_2020_1632_MOESM7_ESM.xlsx]

## Sheet: Sheet1
Supplementary data 4: Putative functional annotation of freeze related dDocent contigs using Pinus lambertiana v.1.0 genome as the reference.
Column names are standard output from blastfmt 6.
PILAloc: name of the contig in P. lambertiana v.1.0 genome, dDocentloc: name of the contig in the denovo assembled genome used in this study.
PILAloc	dDocentloc	ALignLT	V5.x	V6.x	qstart	qend	start	send	e-val	length	Annotation
super11200	dDocent_Contig_103136	64	2	0	2	65	137157	137220	5.28e-21	108	BOBBER 1
scaffold196883	dDocent_Contig_103191	72	3	0	4	75	91179	91250	6.66e-24	117	LTR/Gypsy
scaffold221332	dDocent_Contig_11011	112	12	1	2	112	52313	52424	1.41e-28	134	LINE
super9900	dDocent_Contig_117587	78	4	0	2	79	281105	281028	1.58e-25	122	Cytochrome P450
scaffold50763	dDocent_Contig_122631	116	1	0	2	117	116484	116369	2.52e-51	209	LTR/Gypsy
scaffold101938	dDocent_Contig_124598	70	4	0	6	75	198840	198771	4.1e-21	108	Kinase family protein
scaffold213921	dDocent_Contig_126583	77	0	1	2	78	93466	93395	1.16e-21	110	LTR
scaffold67186	dDocent_Contig_131150	81	1	0	2	82	157528	157608	3.44e-32	145	LTR/Gypsy
scaffold44736	dDocent_Contig_138459	80	4	0	2	81	133127	133048	1.22e-26	126	Serine/threonine-protein kinase
scaffold5352	dDocent_Contig_14150	77	2	0	2	78	169451	169375	2.48e-28	132	CBL-interacting protein kinase
scaffold29660	dDocent_Contig_145756	123	2	1	2	124	997090	996969	2.52e-51	209	RING-H2 finger protein
scaffold113442	dDocent_Contig_148811	78	4	0	2	79	265555	265478	1.52e-25	122	DNA transposone
scaffold176013	dDocent_Contig_152558	127	1	0	3	129	28295	28169	1.76e-57	230	LTR/Gypsy
scaffold176448	dDocent_Contig_154227	74	4	1	8	80	195082	195009	4.34e-21	108	LTR/Copia
scaffold112316	dDocent_Contig_159530	137	8	0	4	140	475128	475264	2.52e-51	209	LTR/Gypsy
scaffold221608	dDocent_Contig_159647	81	2	0	2	82	123640	123560	1.6e-30	139	LTR
scaffold186916	dDocent_Contig_162120	61	0	0	2	62	30675	30615	1.13e-22	113	LTR/Copia
scaffold61126	dDocent_Contig_163822	83	3	0	2	84	15071	15153	6.08e-30	137	LTR/Copia
scaffold19753	dDocent_Contig_164471	84	4	0	2	85	549892	549809	7.87e-29	134	LINE
scaffold160610	dDocent_Contig_166191	123	9	0	2	124	289912	289790	6.34e-42	178	Tetratricopeptide repeat
scaffold490225	dDocent_Contig_168421	85	0	0	2	86	32979	33063	4.75e-36	158	Cellulose synthase-like protein
scaffold481809	dDocent_Contig_170690	84	0	0	4	87	44013	43930	1.74e-35	156	LTR/Gypsy
scaffold2293	dDocent_Contig_174859	137	8	0	2	138	1252075	1251939	2.52e-51	209	Myo inositol monophosphatase
super4448	dDocent_Contig_175222	86	2	0	2	87	141934	141849	2.91e-33	148	TIMELESS-interacting protein
scaffold26973	dDocent_Contig_177993	129	1	0	2	130	173575	173703	1.37e-58	233	DNA transposone
scaffold63457	dDocent_Contig_183105	139	4	0	2	140	711675	711537	4.16e-59	235	Ubiquitin-conjugating enzyme
scaffold24516	dDocent_Contig_183536	120	1	0	2	121	864505	864386	1.51e-53	217	Serine/threonine-protein kinase
scaffold24060	dDocent_Contig_189363	71	0	0	2	72	260569	260499	2.23e-28	132	hypothetical protein
scaffold119563	dDocent_Contig_19191	139	0	1	2	140	12648	12511	1.48e-63	250	LINE
scaffold130133	dDocent_Contig_194961	73	3	0	3	75	49373	49301	1.93e-24	119	LTR/Gypsy
scaffold153992	dDocent_Contig_19561	130	7	0	2	131	46032	46161	3.91e-49	202	LTR/Gypsy
scaffold103721	dDocent_Contig_195972	124	17	0	2	125	261941	261818	4.34e-29	135	hypothetical protein
scaffold159484	dDocent_Contig_19599	119	5	0	2	120	112680	112562	2.54e-46	193	LTR/Gypsy
scaffold164116	dDocent_Contig_196762	82	3	0	2	83	343084	343003	2.19e-29	135	60S ribosomal protein L6-1
super7910	dDocent_Contig_207003	80	3	0	2	81	1102072	1101993	2.63e-28	132	shaggy-related protein kinase
scaffold125496	dDocent_Contig_210643	114	14	0	2	115	237603	237716	1.56e-28	134	LTR/Gypsy
scaffold223504	dDocent_Contig_21353	81	0	0	2	82	942	1022	9.91e-34	150	LTR
scaffold25330	dDocent_Contig_217019	74	4	0	2	75	53330	53257	2.4e-23	115	Gibberellin-regulated protein
scaffold60794	dDocent_Contig_221048	75	5	0	2	76	116527	116453	3.23e-22	111	Acetyltransferase
scaffold106897	dDocent_Contig_221154	78	5	0	4	81	517	594	7.36e-24	117	LTR/Copia
scaffold2652	dDocent_Contig_22658	84	3	0	2	85	10302	10219	1.69e-30	139	WRKY transcription factor
scaffold6630	dDocent_Contig_233884	126	11	0	2	127	26946	26821	3.1e-40	172	Leucine-rich receptor protein kinase
scaffold140708	dDocent_Contig_247755	136	2	0	2	137	1011462	1011327	8.93e-61	241	Retrotransposone
scaffold256294	dDocent_Contig_250265	74	5	0	2	75	138309	138236	1.11e-21	110	LTR/Gypsy
super7796	dDocent_Contig_252793	79	6	0	2	80	482931	483009	9.34e-23	113	Alcohol dehydrogenase class-3-like
scaffold247580	dDocent_Contig_256726	66	1	0	72	137	6153	6218	1.57e-23	117	Retrotransposone
scaffold4574	dDocent_Contig_27187	120	9	0	2	121	473542	473661	2.98e-40	172	ENHANCED DISEASE RESISTANCE 2
scaffold23894	dDocent_Contig_27388	113	12	0	2	114	488300	488412	2.59e-31	143	Unknown
super6516	dDocent_Contig_29664	71	0	0	2	72	373581	373651	2.23e-28	132	Phosphoenolpyruvate translocator2
scaffold187614	dDocent_Contig_30280	125	1	1	2	125	12779	12655	4.19e-54	219	DNA transposone
scaffold112793	dDocent_Contig_30883	84	7	1	3	85	139414	139497	1.33e-21	110	Unknown
scaffold131261	dDocent_Contig_31559	79	1	0	2	80	27212	27290	4.28e-31	141	DNA transposone
scaffold122562	dDocent_Contig_32094	78	2	0	8	85	468765	468688	8.01e-29	134	Structural constituent of ribosome
scaffold637045	dDocent_Contig_32128	76	4	0	2	77	298	373	1.93e-24	119	Retrotransposone
scaffold32944	dDocent_Contig_38222	107	12	0	13	119	28323	28217	5.61e-28	132	LTR/Copia
C161287481	dDocent_Contig_38608	75	0	0	2	76	840	766	1.45e-30	139	LTR/Gypsy
scaffold15222	dDocent_Contig_40522	123	12	0	3	125	353024	352902	7.15e-37	161	Gypsy
scaffold279565	dDocent_Contig_41320	115	3	0	2	116	25775	25661	1.96e-47	196	LTR/Copia
scaffold11061	dDocent_Contig_4327	138	7	0	2	139	182058	182195	1.51e-53	217	Pentatricopeptide protein
scaffold206324	dDocent_Contig_43834	115	4	0	2	116	14646	14760	9.12e-46	191	LINE
super3882	dDocent_Contig_45295	71	0	0	2	72	1208416	1208486	2.28e-28	132	LTR
scaffold322675	dDocent_Contig_45963	79	5	0	2	80	1322	1400	2.79e-24	119	LTR
scaffold128879	dDocent_Contig_46190	115	3	0	2	116	459716	459830	1.96e-47	196	Retrotransposone
super6772	dDocent_Contig_53439	139	6	0	2	140	10744	10606	9e-56	224	BAHD acyltransferase DCR-like
scaffold359572	dDocent_Contig_54289	119	0	0	2	120	74182	74300	1.1e-54	220	DNA transposone
super2631	dDocent_Contig_55824	103	7	0	4	106	213914	213812	4.31e-34	152	LTR/Gypsy
scaffold50370	dDocent_Contig_56830	63	1	0	6	68	227027	226965	3.1e-22	111	Elongation factor 1
super903	dDocent_Contig_58246	117	2	0	2	118	377101	377217	3.26e-50	206	Uridine nucleosidase
scaffold295147	dDocent_Contig_59187	108	16	0	2	109	54928	55035	7.31e-22	111	LTR/Gypsy
scaffold157146	dDocent_Contig_60388	72	2	0	2	73	131255	131184	1.37e-25	122	LTR/Copia
scaffold140704	dDocent_Contig_69611	73	3	1	2	74	41256	41185	3.03e-22	111	Unknown
super6405	dDocent_Contig_70872	70	3	0	2	71	180485	180554	7.89e-23	113	Alcohol dehydrogenase
scaffold34998	dDocent_Contig_70948	130	1	0	2	131	29506	29377	3.86e-59	235	MULE
scaffold46396	dDocent_Contig_72775	126	3	0	2	127	387998	388123	1.36e-53	217	Zinc finger-containing protein
super4419	dDocent_Contig_76730	86	4	0	2	87	10489	10574	6.3e-30	137	Glutamyl-tRNA reductase 1
scaffold164515	dDocent_Contig_79293	121	5	0	4	124	94632	94752	1.96e-47	196	LINE
scaffold998927	dDocent_Contig_80275	100	3	0	19	118	30275	30176	4.28e-39	169	Unknown
scaffold321127	dDocent_Contig_85828	79	2	0	2	80	3069	3147	1.99e-29	135	LTR/Gypsy
scaffold71162	dDocent_Contig_85834	72	3	1	2	72	74874	74803	1.04e-21	110	LTR/Gypsy
scaffold127704	dDocent_Contig_86528	72	4	0	2	73	72800	72729	2.97e-22	111	LTR
scaffold137976	dDocent_Contig_86821	72	4	0	2	73	86452	86381	2.97e-22	111	LTR/Gypsy
super10305	dDocent_Contig_8737	119	9	0	2	120	264408	264290	1.19e-39	171	MULE
scaffold155011	dDocent_Contig_88117	120	3	2	5	124	317140	317027	1.54e-38	167	LTR
scaffold119512	dDocent_Contig_91180	76	5	0	2	77	273729	273804	9.15e-23	113	Unknown
scaffold184033	dDocent_Contig_931	72	1	0	2	73	51048	50977	2.95e-27	128	LTR
scaffold239078	dDocent_Contig_97303	71	1	0	4	74	545986	546056	1.08e-26	126	Trehalose-phosphatase
