# Supplementary material for: Adaptive evolution in a conifer hybrid zone is driven by a mosaic of recently introgressed and background genetic variants
Source: Commun Biol. 2021 Feb 5;4:160. doi: 10.1038/s42003-020-01632-7 (PMC7864969; doi:10.1038/s42003-020-01632-7)
Supplement: Supplementary file 8 — Supplementary Data 5 [file 42003_2020_1632_MOESM8_ESM.xlsx]

## Sheet: Sheet1
Supplementary data 5: Proportion of times sets of three, four, five and six Bayenv outliers were represented
in the same OCs.
Environment	set3	set4	set5	set6
bFFP	0.482	0.423	0.244	0.005
FFP	0.459	0.257	0.005	0
NFFD_sm	0.445	0.441	0.276	0.244
eFFP	0.299	0.257	0	0
NFFD_at	0.299	0.285	0.01	0
NFFD_sp	0.294	0.285	0.005	0
NFFD	0.294	0.253	0	0
DD_0_sp	0.289	0.005	0.005	0
Tmin_sm	0.289	0.01	0	0
DD_18_at	0.285	0.01	0	0
DD_18_sp	0.285	0.005	0	0
Tave_sp	0.285	0.01	0	0
CECSOL_M_s1	0.189	0.005	0	0
DD18_wt	0.083	0.037	0.019	0.005
DD_0_wt	0.051	0.037	0.037	0.005
Tmin_at	0.051	0.014	0	0
DD_0_at	0.046	0.037	0.037	0.005
DD_0	0.046	0.037	0.037	0.005
DD_18_wt	0.042	0.037	0.005	0
DD_18	0.042	0.005	0	0
EMT	0.042	0.005	0	0
PAS_at	0.042	0.005	0.005	0
PAS_sp	0.042	0.005	0.005	0
Tave_at	0.042	0.005	0	0
Tave_wt	0.042	0.037	0.005	0
Tmin_sp	0.042	0.005	0	0
Tmin_wt	0.042	0.037	0.005	0
DD5_sp	0.037	0.005	0	0
MAT	0.037	0.005	0	0
MCMT	0.037	0.037	0.005	0
PPT_sm	0.037	0.005	0	0
Rad_sp	0.037	0	0	0
TD	0.037	0.005	0	0
Eref_wt	0.023	0	0	0
PAS_wt	0.023	0.01	0	0
PAS	0.01	0.005	0	0
BLDFIE_M_s1	0.01	0.005	0	0
CMD_sm	0.005	0	0	0
DD18	0.005	0	0	0
DD5_at	0.005	0	0	0
DD5	0.005	0	0	0
MSP	0.005	0	0	0
NFFD_wt	0.005	0	0	0
RH_wt	0.005	0	0	0
SHM	0.005	0	0	0
PHIHOX_M_s6	0.005	0	0	0
AHM	0	0	0	0
CMD_at	0	0	0	0
CMD_sp	0	0	0	0
CMD_wt	0	0	0	0
CMD	0	0	0	0
DD_18_sm	0	0	0	0
DD18_at	0	0	0	0
DD18_sm	0	0	0	0
DD18_sp	0	0	0	0
DD5_sm	0	0	0	0
DD5_wt	0	0	0	0
Eref_at	0	0	0	0
Eref_sm	0	0	0	0
Eref_sp	0	0	0	0
Eref	0	0	0	0
EXT	0	0	0	0
MAP	0	0	0	0
MAR	0	0	0	0
MWMT	0	0	0	0
PAS_sm	0	0	0	0
PPT_at	0	0	0	0
PPT_sp	0	0	0	0
PPT_wt	0	0	0	0
Rad_at	0	0	0	0
Rad_sm	0	0	0	0
Rad_wt	0	0	0	0
RH_at	0	0	0	0
RH_sm	0	0	0	0
RH_sp	0	0	0	0
RH	0	0	0	0
Tave_sm	0	0	0	0
Tmax_at	0	0	0	0
Tmax_sm	0	0	0	0
Tmax_sp	0	0	0	0
Tmax_wt	0	0	0	0
BLDFIE_M_s6	0	0	0	0
CECSOL_M_s6	0	0	0	0
ORCDRC_M_s1	0	0	0	0
ORCDRC_M_s6	0	0	0	0
PHIHOX_M_s1	0	0	0	0
PHIKCL_M_s1	0	0	0	0
PHIKCL_M_s6	0	0	0	0
