# Supplementary material for: Adaptive evolution in a conifer hybrid zone is driven by a mosaic of recently introgressed and background genetic variants
Source: Commun Biol. 2021 Feb 5;4:160. doi: 10.1038/s42003-020-01632-7 (PMC7864969; doi:10.1038/s42003-020-01632-7)
Supplement: Supplementary file 9 — Supplementary Data 6 [file 42003_2020_1632_MOESM9_ESM.xlsx]

## Sheet: Sheet1
Supplementary data 6: R2 estimates and the corresponding p-values from the multiple matrix regression for DIS and DST across the 88 environmental gradients. For gradients with 10 or fewer unique response values, only the R2 is reported.
Environment	LD estimate	R2Full	p-FullModel	R2pureEnv	pEnv	R2pureGeo	pGeo	Confound	RegCoeff
AHM	Dis	0.0033	0.037	0.0007	0.356	0.0026	0.035	0.0001	-0.0003
bFFP	Dis	0.0931	0.001	0.0439	0.001	0.0036	0.039	0.0457	-0.0011
BLD_s1	Dis	0.0074	0.001	0.0071	0.002	0.0003	0.452	0.0001	-0.0001
BLD_s6	Dis	0.0081	0.029	0.0078	0.033	0.0002	0.682	0.0003	0.0033
CECSOL_s1	Dis	0.0048	0.027	0.0038	0.078	0.0006	0.36	0.0004	-0.0011
CECSOL_s6	Dis	0.0001	0.505	0.0001	0.846	0.0001	0.907	-0.0001	-0.0002
CMD	Dis	0.0006	0.201	0.0005	0.314	0.0001	0.819	0.0001	-0.0001
CMD_at	Dis	0.0107	0.02	0.0104	0.022	0.0004	0.544	-0.0001	-0.0049
CMD_sm	Dis	0.0077	0.002	0.0001	0.875	0.0057	0.006	0.002	0.0001
CMD_sp	Dis	0.0029	0.068	0.0019	0.087	0.0015	0.061	-0.0005	-0.0001
CMD_wt	Dis	0.0092	0.007	0.0041	0.079	0.0056	0.008	-0.0005	-0.0003
DD_0	Dis	0.1007	0.001	0.0542	0.001	0.0036	0.031	0.0431	-0.001
DD_0_at	Dis	0.0691	0.001	0.0322	0.001	0.0065	0.005	0.0305	0.0001
DD_0_sp	Dis	0.0596	0.001	0.0321	0.001	0.0037	0.022	0.0239	-0.0007
DD_0_wt	Dis	0.1304	0.001	0.0798	0.001	0.0009	0.294	0.0498	-0.0012
DD_18	Dis	0.0405	0.001	0.0099	0.004	0.0122	0.001	0.0186	0.0001
DD_18_at	Dis	0.0243	0.001	0.004	0.056	0.0095	0.003	0.0109	0.0001
DD_18_sm	Dis	0.0086	0.001	0.008	0.001	0.0001	0.808	0.0006	0.0017
DD_18_sp	Dis	0.0411	0.001	0.0077	0.009	0.0152	0.001	0.0183	0.0001
DD_18_wt	Dis	0.0354	0.001	0.0131	0.001	0.0039	0.014	0.0185	0.0001
DD18	Dis	0.0078	0.002	0.0071	0.006	0.0015	0.106	-0.0007	0.0001
DD18_at	Dis	0.0051	0.011	0.0046	0.011	0.0001	0.881	0.0006	0.0002
DD18_sm	Dis	0.0039	0.026	0.0036	0.024	0.0007	0.264	-0.0004	0.0001
DD18_sp	Dis	0.007	0.013	0.0045	0.018	0.0003	0.426	0.0023	-0.0002
DD18_wt	Dis	0.0209	0.007	0.0165	0.006	0.0014	0.159	0.0031	-0.0169
DD5	Dis	0.0018	0.172	0.0001	0.82	0.0013	0.197	0.0005	0.0001
DD5_at	Dis	0.0379	0.001	0.0055	0.031	0.0182	0.001	0.0143	0.0001
DD5_sm	Dis	0.0018	0.099	0.0001	0.709	0.0014	0.105	0.0003	0.0001
DD5_sp	Dis	0.0241	0.002	0.0035	0.096	0.0113	0.001	0.0094	0.0001
DD5_wt	Dis	0.005	0.1	0.0045	0.108	0.0006	0.382	-0.0002	0.0001
eFFP	Dis	0.0998	0.001	0.0431	0.001	0.006	0.01	0.0508	-0.0009
EMT	Dis	0.1137	0.001	0.0532	0.001	0.0015	0.177	0.0591	-0.0012
Eref	Dis	0.0077	0.005	0.0074	0.009	0.0007	0.295	-0.0003	-0.0001
Eref_at	Dis	0.021	0.001	0.0206	0.001	0.0007	0.34	-0.0002	0.0103
Eref_sm	Dis	0.0066	0.003	0.006	0.006	0.0003	0.501	0.0004	-0.0001
Eref_sp	Dis	0.0048	0.011	0.0047	0.014	0.0001	0.833	0.0002	-0.0001
Eref_wt	Dis	0.0057	0.001	0.0049	0.001	0.0014	0.099	-0.0006	0.0016
EXT	Dis	0.0009	0.218	0.0008	0.356	0.0001	0.717	0.0001	-0.0006
FFP	Dis	0.0641	0.001	0.0329	0.001	0.0009	0.289	0.0304	-0.0009
MAP	Dis	0.0041	0.032	0.0033	0.025	0.0011	0.171	-0.0003	-0.0001
MAR	Dis	0.0111	0.009	0.008	0.02	0.0047	0.006	-0.0016	-0.0044
MAT	Dis	0.0429	0.001	0.0108	0.002	0.0137	0.001	0.0186	0.0003
MCMT	Dis	0.0124	0.001	0.0069	0.002	0.0002	0.607	0.0054	0.0004
MSP	Dis	0.0214	0.001	0.0015	0.156	0.013	0.001	0.007	0.0001
MWMT	Dis	0.0006	0.292	0.0005	0.332	0.0002	0.557	-0.0001	0.0002
NFFD	Dis	0.0757	0.001	0.0361	0.001	0.0013	0.167	0.0384	-0.0009
NFFD_at	Dis	0.0738	0.001	0.033	0.001	0.0024	0.063	0.0384	-0.001
NFFD_sm	Dis	0.0051	0.021	0.0037	0.034	0.0001	0.979	0.0014	-0.0011
NFFD_sp	Dis	0.0705	0.001	0.0306	0.001	0.003	0.05	0.037	-0.001
NFFD_wt	Dis	0.0152	0.007	0.0086	0.006	0.0003	0.512	0.0064	0.0001
ORC_s1	Dis	0.0064	0.067	0.0042	0.065	0.0028	0.054	-0.0006	-0.0002
ORC_s6	Dis	0.0017	0.3	0.0012	0.315	0.0007	0.322	-0.0001	-0.0005
PAS	Dis	0.0322	0.001	0.0003	0.708	0.021	0.001	0.011	0.0001
PAS_at	Dis	0.028	0.001	0.0013	0.396	0.0178	0.001	0.0089	0.0001
PAS_sm	Dis	0.0066	0.018	0.0056	0.063	0.0009	0.31	0.0002	-0.0085
PAS_sp	Dis	0.0166	0.001	0.0005	0.541	0.0141	0.001	0.0021	-0.0001
PAS_wt	Dis	0.0514	0.001	0.0041	0.122	0.0234	0.001	0.0241	0.0001
PHIHOX_s1	Dis	0.0149	0.003	0.0139	0.002	0.0018	0.126	-0.0007	-0.0028
PHIHOX_s6	Dis	0.0139	0.005	0.0106	0.01	0.0054	0.006	-0.0021	-0.0011
PHIKCL_s1	Dis	0.0133	0.003	0.0124	0.001	0.0017	0.068	-0.0008	0.0051
PHIKCL_s6	Dis	0.0292	0.001	0.0286	0.001	0.0011	0.186	-0.0005	0.0119
PPT_at	Dis	0.0023	0.08	0.0012	0.254	0.001	0.256	0.0001	-0.0001
PPT_sm	Dis	0.0216	0.001	0.0017	0.112	0.012	0.001	0.008	0.0001
PPT_sp	Dis	0.0199	0.001	0.0166	0.001	0.0002	0.649	0.0032	0.0055
PPT_wt	Dis	0.0057	0.018	0.0041	0.021	0.0026	0.044	-0.001	-0.0001
Rad_at	Dis	0.0187	0.002	0.018	0.001	0.0012	0.146	-0.0005	-0.0035
Rad_sm	Dis	0.0152	0.005	0.0149	0.009	0.0005	0.465	-0.0003	-0.0168
Rad_sp	Dis	0.0068	0.001	0.0002	0.641	0.0061	0.001	0.0006	-0.0002
Rad_wt	Dis	0.0032	0.151	0.0011	0.359	0.0015	0.162	0.0007	0.0014
RH	Dis	0.0177	0.001	0.0011	0.372	0.0111	0.001	0.0055	0.0001
RH_at	Dis	0.0183	0.001	0.001	0.4	0.0122	0.001	0.0052	0.0001
RH_sm	Dis	0.0216	0.005	0.0099	0.009	0.003	0.044	0.0088	0.0002
RH_sp	Dis	0.0052	0.032	0.0039	0.033	0.0021	0.056	-0.0009	-0.0002
RH_wt	Dis	0.0289	0.001	0.0029	0.114	0.0165	0.001	0.0096	0.0001
SHM	Dis	0.0151	0.001	0.0014	0.211	0.0103	0.001	0.0036	0.0001
Tave_at	Dis	0.0259	0.001	0.0046	0.062	0.0099	0.003	0.0115	0.0002
Tave_sm	Dis	0.0005	0.518	0.0002	0.614	0.0003	0.539	0.0002	0.0001
Tave_sp	Dis	0.0464	0.001	0.0077	0.007	0.0187	0.001	0.0201	0.0002
Tave_wt	Dis	0.0432	0.001	0.0184	0.001	0.0033	0.036	0.0216	-0.0008
TD	Dis	0.0163	0.001	0.0002	0.664	0.0119	0.001	0.0043	-0.0001
Tmax_at	Dis	0.0033	0.116	0.0032	0.124	0.0002	0.665	-0.0001	-0.0004
Tmax_sm	Dis	0.0003	0.592	0.0002	0.688	0.0002	0.658	-0.0001	-0.0002
Tmax_sp	Dis	0.0033	0.17	0.0021	0.226	0.0016	0.175	-0.0004	-0.0003
Tmax_wt	Dis	0.0029	0.034	0.0028	0.029	0.0001	0.692	0.0001	-0.0011
Tmin_at	Dis	0.0704	0.001	0.0331	0.001	0.0017	0.112	0.0356	-0.0009
Tmin_sm	Dis	0.0426	0.001	0.0169	0.001	0.0045	0.009	0.0213	0.0004
Tmin_sp	Dis	0.0864	0.001	0.0429	0.001	0.0018	0.152	0.0418	-0.0012
Tmin_wt	Dis	0.0966	0.001	0.0471	0.001	0.0007	0.334	0.049	-0.001
AHM	Dst	0.0062	0.001	0.0058	0.001	0.0006	0.149	-0.0002	0.0002
bFFP	Dst	0.0023	0.001	0.0001	0.756	0.0012	0.027	0.0011	-0.0001
BLD_s1	Dst	0.0007	0.04	0.0002	0.444	0.0004	0.22	0.0002	-0.0001
BLD_s6	Dst	0.007	0.001	0.0012	0.047	0.0045	0.001	0.0014	-0.0001
CECSOL_s1	Dst	0.0056	0.001	0.0006	0.161	0.0046	0.001	0.0005	-0.0001
CECSOL_s6	Dst	0.0001	0.533	0.0001	0.867	0.0001	0.891	-0.0001	-0.0001
CMD	Dst	0.0052	0.001	0.0037	0.002	0.0015	0.014	0.0001	-0.0001
CMD_at	Dst	0.0075	0.001	0.0031	0.001	0.0046	0.001	-0.0001	-0.0001
CMD_sm	Dst	0.0038	0.001	0.0004	0.237	0.0021	0.004	0.0015	-0.0001
CMD_sp	Dst	0.0001	0.417	0.0001	0.578	0.0001	0.938	0.0001	-0.0001
CMD_wt	Dst	0.0008	0.064	0.0007	0.117	0.0002	0.448	0.0001	-0.0001
DD_0	Dst	0.0009	NA	0.0001	NA	0.0007	NA	0.0002	0.0001
DD_0_at	Dst	0.0003	NA	0.0001	NA	0.0001	NA	0.0002	0.0001
DD_0_sp	Dst	0.0008	NA	0.0001	NA	0.0006	NA	0.0003	-0.0001
DD_0_wt	Dst	0.0006	NA	0.0001	NA	0.0004	NA	0.0002	-0.0001
DD_18	Dst	0.0017	0.004	0.0001	0.599	0.001	0.038	0.0007	-0.0001
DD_18_at	Dst	0.0015	NA	0.0001	NA	0.0011	NA	0.0005	-0.0001
DD_18_sm	Dst	0.003	0.001	0.0014	0.014	0.001	0.04	0.0007	-0.0001
DD_18_sp	Dst	0.0009	0.026	0.0003	0.326	0.0003	0.306	0.0005	-0.0001
DD_18_wt	Dst	0.0021	0.002	0.0004	0.249	0.0006	0.098	0.0012	-0.0001
DD18	Dst	0.0031	0.002	0.0014	0.024	0.0011	0.036	0.0007	-0.0001
DD18_at	Dst	0.0038	0.001	0.0009	0.068	0.0018	0.01	0.0011	-0.0001
DD18_sm	Dst	0.004	0.001	0.0017	0.009	0.0017	0.008	0.0008	-0.0001
DD18_sp	Dst	0.0011	0.035	0.0006	0.094	0.0002	0.455	0.0005	-0.0001
DD18_wt	Dst	0.0017	0.016	0.0005	0.182	0.0009	0.03	0.0004	-0.0002
DD5	Dst	0.0023	0.001	0.0005	0.128	0.001	0.027	0.0008	-0.0001
DD5_at	Dst	0.0014	0.021	0.0011	0.041	0.0001	0.966	0.0003	-0.0001
DD5_sm	Dst	0.0032	0.001	0.0031	0.002	0.0001	0.552	0.0001	-0.0001
DD5_sp	Dst	0.0014	0.045	0.0011	0.064	0.0001	0.986	0.0004	-0.0001
DD5_wt	Dst	0.0015	0.02	0.0011	0.036	0.0001	0.805	0.0004	-0.0001
eFFP	Dst	0.0007	NA	0.0004	NA	0.0001	NA	0.0004	-0.0001
EMT	Dst	0.0008	0.088	0.0005	0.128	0.0001	0.936	0.0004	-0.0001
Eref	Dst	0.0037	0.001	0.0017	0.014	0.0015	0.015	0.0006	-0.0001
Eref_at	Dst	0.0033	0.001	0.0023	0.003	0.0006	0.115	0.0005	-0.0001
Eref_sm	Dst	0.0021	0.007	0.0017	0.013	0.0003	0.305	0.0002	-0.0001
Eref_sp	Dst	0.0013	0.008	0.0001	0.646	0.0012	0.032	0.0002	-0.0001
Eref_wt	Dst	0.0019	0.002	0.0005	0.155	0.0008	0.057	0.0007	-0.0001
EXT	Dst	0.0035	0.001	0.0022	0.008	0.0014	0.018	0.0001	-0.0001
FFP	Dst	0.0002	NA	0.0001	NA	0.0001	NA	-0.0001	0.0001
MAP	Dst	0.0046	0.001	0.0009	0.076	0.0033	0.002	0.0004	-0.0001
MAR	Dst	0.0019	0.038	0.0014	0.049	0.0008	0.12	-0.0003	-0.0001
MAT	Dst	0.0008	0.072	0.0007	0.059	0.0001	0.637	0.0001	-0.0001
MCMT	Dst	0.0017	0.002	0.0001	0.608	0.0008	0.056	0.0009	-0.0001
MSP	Dst	0.0024	NA	0.0004	NA	0.0012	NA	0.0009	-0.0001
MWMT	Dst	0.0009	0.027	0.0003	0.299	0.0005	0.158	0.0002	-0.0001
NFFD	Dst	0.001	NA	0.0007	NA	0.0004	NA	-0.0001	-0.0001
NFFD_at	Dst	0.0015	NA	0.0008	NA	0.001	NA	-0.0002	-0.0001
NFFD_sm	Dst	0.0003	0.265	0.0002	0.271	0.0001	0.61	-0.0001	-0.0001
NFFD_sp	Dst	0.0008	0.07	0.0006	0.107	0.0001	0.602	0.0002	-0.0001
NFFD_wt	Dst	0.0011	0.044	0.0009	0.067	0.0003	0.351	-0.0001	-0.0001
ORC_s1	Dst	0.0049	0.001	0.0048	0.004	0.0001	0.67	-0.0001	-0.0001
ORC_s6	Dst	0.0011	0.031	0.0001	0.768	0.001	0.079	0.0001	-0.0001
PAS	Dst	0.0004	NA	0.0001	NA	0.0002	NA	0.0002	-0.0001
PAS_at	Dst	0.0006	NA	0.0001	NA	0.0005	NA	0.0001	0.0001
PAS_sm	Dst	0.0003	0.324	0.0003	0.32	0.0001	0.951	-0.0001	-0.0001
PAS_sp	Dst	0.0014	NA	0.0007	NA	0.001	NA	-0.0003	-0.0001
PAS_wt	Dst	0.0004	NA	0.0002	NA	0.0001	NA	0.0002	-0.0001
PHIHOX_s1	Dst	0.0014	0.026	0.0013	0.024	0.0002	0.334	-0.0001	-0.0001
PHIHOX_s6	Dst	0.0018	0.003	0.0008	0.072	0.0006	0.125	0.0005	-0.0001
PHIKCL_s1	Dst	0.0021	0.014	0.002	0.02	0.0001	0.832	0.0001	-0.0001
PHIKCL_s6	Dst	0.0011	0.015	0.0005	0.157	0.0006	0.132	0.0001	-0.0001
PPT_at	Dst	0.0003	0.199	0.0003	0.352	0.0001	0.736	0.0001	-0.0001
PPT_sm	Dst	0.0016	NA	0.0014	NA	0.0004	NA	-0.0002	-0.0001
PPT_sp	Dst	0.0024	0.004	0.0018	0.005	0.0001	0.851	0.0006	-0.0001
PPT_wt	Dst	0.0005	0.157	0.0004	0.213	0.0001	0.998	0.0002	-0.0001
Rad_at	Dst	0.0054	0.001	0.0036	0.014	0.001	0.087	0.001	-0.0001
Rad_sm	Dst	0.0118	0.001	0.01	0.001	0.0011	0.061	0.0009	0.0004
Rad_sp	Dst	0.0001	0.495	0.0001	0.9	0.0001	0.911	0.0001	-0.0001
Rad_wt	Dst	0.0026	0.002	0.0014	0.041	0.0007	0.108	0.0006	-0.0001
RH	Dst	0.0035	0.002	0.0008	0.087	0.0015	0.02	0.0014	-0.0001
RH_at	Dst	0.0036	0.001	0.0011	0.053	0.0013	0.033	0.0013	-0.0001
RH_sm	Dst	0.0054	0.001	0.0009	0.091	0.0023	0.004	0.0023	-0.0001
RH_sp	Dst	0.0058	0.001	0.0011	0.052	0.0031	0.001	0.0017	-0.0001
RH_wt	Dst	0.0031	0.001	0.0008	0.066	0.0012	0.028	0.0012	-0.0001
SHM	Dst	0.0014	0.007	0.0004	0.229	0.0007	0.09	0.0004	-0.0001
Tave_at	Dst	0.0013	0.009	0.0001	0.548	0.0007	0.069	0.0006	-0.0001
Tave_sm	Dst	0.0031	0.002	0.003	0.003	0.0002	0.44	-0.0001	-0.0001
Tave_sp	Dst	0.0008	0.054	0.0004	0.226	0.0001	0.536	0.0004	-0.0001
Tave_wt	Dst	0.0023	0.001	0.0004	0.224	0.0007	0.072	0.0013	-0.0001
TD	Dst	0.0001	0.515	0.0001	0.634	0.0001	0.845	-0.0001	-0.0001
Tmax_at	Dst	0.0037	0.001	0.001	0.044	0.0023	0.002	0.0005	-0.0001
Tmax_sm	Dst	0.0017	0.006	0.0016	0.004	0.0001	0.653	0.0001	-0.0001
Tmax_sp	Dst	0.003	0.001	0.0016	0.012	0.0009	0.043	0.0005	-0.0001
Tmax_wt	Dst	0.0009	0.014	0.0002	0.46	0.0006	0.128	0.0003	-0.0001
Tmin_at	Dst	0.0007	NA	0.0002	NA	0.0002	NA	0.0005	-0.0001
Tmin_sm	Dst	0.0009	NA	0.0001	NA	0.0004	NA	0.0005	-0.0001
Tmin_sp	Dst	0.0005	0.183	0.0003	0.286	0.0001	0.949	0.0003	-0.0001
Tmin_wt	Dst	0.0011	0.011	0.0001	0.622	0.0004	0.21	0.0007	-0.0001
