# Supplementary material for: Adaptive evolution in a conifer hybrid zone is driven by a mosaic of recently introgressed and background genetic variants
Source: Commun Biol. 2021 Feb 5;4:160. doi: 10.1038/s42003-020-01632-7 (PMC7864969; doi:10.1038/s42003-020-01632-7)
Supplement: Supplementary file 10 — Supplementary Data 7 [file 42003_2020_1632_MOESM10_ESM.xlsx]

## Sheet: Sheet1
Supplementary data 6: Fold enrichment (FE) estimates as obtained from genomic cline analyses
	for all 88 environmental gradients.
Environment	FE	Permutation test significance
AHM	1.096	NS
bFFP	1.278	0.05
BLD_s1	1.461	0.05
BLD_s6	1.369	NS
CECSOL_s1	1.252	NS
CECSOL_s6	1.315	NS
CMD	0.822	NS
CMD_at	0.939	NS
CMD_sm	1.252	NS
CMD_sp	1.534	0.05
CMD_wt	0.626	NS
DD_0	1.71	0.001
DD_0_at	1.71	0.001
DD_0_sp	1.717	0.001
DD_0_wt	1.773	0.001
DD_18	1.527	0.05
DD_18_at	1.511	0.05
DD_18_sm	1.643	0.05
DD_18_sp	1.555	0.05
DD_18_wt	1.565	0.001
DD18	1.16	NS
DD18_at	1.252	NS
DD18_sm	1.096	NS
DD18_sp	0.986	NS
DD18_wt	0.674	NS
DD5	1.461	0.05
DD5_at	1.402	0.05
DD5_sm	1.339	NS
DD5_sp	1.402	0.05
DD5_wt	0.974	NS
eFFP	1.588	0.001
EMT	1.546	0.001
Eref	1.315	NS
Eref_at	0.877	NS
Eref_sm	0.996	NS
Eref_sp	0.598	NS
Eref_wt	1.753	0.001
EXT	1.252	NS
FFP	1.599	0.001
MAP	1.011	NS
MAR	1.315	NS
MAT	1.575	0.001
MCMT	1.575	0.001
MSP	1.242	NS
MWMT	1.252	NS
NFFD	1.729	0.001
NFFD_at	1.534	0.001
NFFD_sm	1.136	NS
NFFD_sp	1.573	0.001
NFFD_wt	1.055	NS
ORC_s1	1.315	NS
ORC_s6	0.939	NS
PAS	1.499	0.05
PAS_at	1.482	0.05
PAS_sm	0.439	NS
PAS_sp	1.611	0.001
PAS_wt	1.461	0.05
PHIHOX_s1	1.096	NS
PHIHOX_s6	1.096	NS
PHIKCL_s1	1.565	0.05
PHIKCL_s6	0.313	NS
PPT_at	1.096	NS
PPT_sm	1.611	0.05
PPT_sp	1.408	0.05
PPT_wt	0.685	NS
Rad_at	1.315	NS
Rad_sm	0.939	NS
Rad_sp	1.729	0.001
Rad_wt	1.315	NS
RH	1.153	NS
RH_at	1.038	NS
RH_sm	1.384	0.05
RH_sp	0.974	NS
RH_wt	1.148	NS
SHM	1.429	0.05
Tave_at	1.487	0.05
Tave_sm	1.339	NS
Tave_sp	1.575	0.05
Tave_wt	1.582	0.001
TD	1.623	0.001
Tmax_at	1.348	NS
Tmax_sm	0.996	NS
Tmax_sp	1.252	NS
Tmax_wt	1.461	0.05
Tmin_at	1.539	0.001
Tmin_sm	1.388	0.05
Tmin_sp	1.675	0.001
Tmin_wt	1.629	0.001
