# Supplementary material for: Adaptive evolution in a conifer hybrid zone is driven by a mosaic of recently introgressed and background genetic variants
Source: Commun Biol. 2021 Feb 5;4:160. doi: 10.1038/s42003-020-01632-7 (PMC7864969; doi:10.1038/s42003-020-01632-7)
Supplement: Supplementary file 11 — Supplementary Data 8 [file 42003_2020_1632_MOESM11_ESM.xlsx]

## Sheet: Sheet1
Supplementary data 8: Loadings of all 88 environmental gradients on the top seven PC axes that were used as the environmental matrix
	in RDA.
Environment	PC1	PC2	PC3	PC4	PC5	PC6	PC7
Tmax_wt	-0.124	-0.08	-0.034	0.154	0.1	-0.038	-0.025
Tmax_sp	-0.123	-0.123	-0.01	0.087	0.096	-0.023	-0.037
Tmax_sm	-0.076	-0.204	-0.116	-0.039	0.032	-0.022	-0.014
Tmax_at	-0.115	-0.143	-0.081	0.074	0.073	-0.013	0.01
Tmin_wt	-0.139	0.087	-0.005	-0.004	-0.033	0.051	0.022
Tmin_sp	-0.139	0.072	0.024	-0.084	0.001	0.053	-0.034
Tmin_sm	-0.138	0.034	-0.038	-0.124	-0.045	0.022	-0.002
Tmin_at	-0.138	0.08	-0.026	-0.071	-0.03	0.045	-0.007
Tave_wt	-0.145	0.015	-0.02	0.073	0.029	0.013	0.002
Tave_sp	-0.147	-0.021	0.01	-0.006	0.05	0.02	-0.04
Tave_sm	-0.13	-0.087	-0.086	-0.101	-0.013	0.004	-0.008
Tave_at	-0.146	-0.017	-0.056	-0.011	0.017	0.023	0.001
PPT_wt	-0.004	0.048	-0.327	-0.027	0.045	-0.063	0.213
PPT_sp	0.06	0.045	-0.278	-0.125	0.077	-0.063	0.107
PPT_sm	-0.067	0.159	0.05	0.201	0.172	-0.039	0.015
PPT_at	-0.013	0.166	-0.2	-0.058	0.187	-0.144	0.037
Rad_wt	-0.055	0.078	-0.112	0.201	-0.247	-0.225	-0.077
Rad_sp	-0.088	0.078	-0.099	0.193	-0.216	-0.13	-0.056
Rad_sm	-0.033	0.122	-0.089	0.081	-0.303	-0.234	-0.087
Rad_at	-0.06	0.075	-0.141	0.182	-0.264	-0.191	-0.084
DD_0_wt	0.142	-0.022	-0.007	-0.083	0.012	-0.053	-0.093
DD_0_sp	0.143	0.013	-0.029	-0.026	0.021	-0.078	-0.121
DD_0_at	0.141	-0.009	-0.008	-0.055	0.02	-0.068	-0.144
DD5_wt	-0.13	-0.006	-0.058	0.046	0.087	-0.059	-0.15
DD5_sp	-0.144	-0.023	0.004	-0.017	0.073	-0.003	-0.099
DD5_sm	-0.13	-0.087	-0.087	-0.102	-0.013	0.004	-0.009
DD5_at	-0.143	-0.027	-0.071	-0.03	0.021	0.014	-0.033
DD_18_wt	0.145	-0.016	0.02	-0.073	-0.028	-0.013	-0.002
DD_18_sp	0.147	0.02	-0.01	0.004	-0.047	-0.021	0.034
DD_18_sm	0.13	0.086	0.064	0.103	0.036	-0.014	-0.005
DD_18_at	0.146	0.015	0.051	0.009	-0.016	-0.027	-0.006
DD18_wt	-0.057	0.065	0.144	-0.168	0.189	-0.118	-0.229
DD18_sp	-0.107	0.025	0.124	-0.047	0.229	-0.086	-0.166
DD18_sm	-0.124	-0.084	-0.116	-0.098	0.025	-0.015	-0.029
DD18_at	-0.133	-0.043	-0.099	-0.045	0.047	-0.015	-0.065
NFFD_wt	-0.128	0.092	-0.015	-0.066	0.05	-0.041	-0.117
NFFD_sp	-0.14	0.069	0.01	-0.074	-0.007	0.061	-0.024
NFFD_sm	-0.114	0.056	0.018	-0.03	-0.182	0.093	0.12
NFFD_at	-0.137	0.085	-0.026	-0.057	-0.039	0.053	0.005
PAS_wt	0.12	0.014	-0.168	-0.097	0.071	-0.097	-0.079
PAS_sp	0.122	0.021	-0.121	-0.066	0.077	-0.107	-0.236
PAS_sm	0.068	0.132	0.114	0.208	0.012	0.013	0.036
PAS_at	0.125	0.029	-0.109	-0.069	0.078	-0.12	-0.203
Eref_wt	-0.127	0.019	-0.074	0.124	0.116	-0.011	-0.047
Eref_sp	-0.106	-0.137	0.003	0.165	0.047	0.003	0.079
Eref_sm	-0.024	-0.24	-0.105	0.066	0.043	-0.023	0.014
Eref_at	-0.093	-0.16	-0.052	0.17	0.064	-0.013	0.076
CMD_wt	-0.067	-0.046	0.191	-0.019	0.065	0.016	-0.322
CMD_sp	-0.102	-0.113	0.14	0.153	-0.006	0.037	-0.079
CMD_sm	0.048	-0.207	-0.098	-0.099	-0.151	0.003	0.012
CMD_at	-0.031	-0.225	0.062	0.078	-0.107	0.09	-0.041
RH_wt	-0.082	0.181	0.023	-0.137	-0.118	0.095	0.046
RH_sp	-0.062	0.198	0.04	-0.173	-0.087	0.088	-0.008
RH_sm	-0.087	0.193	0.054	-0.104	-0.066	0.038	0.004
RH_at	-0.076	0.199	0.031	-0.137	-0.088	0.06	-0.02
MAT	-0.147	-0.026	-0.037	-0.007	0.023	0.016	-0.012
MWMT	-0.114	-0.111	-0.126	-0.131	-0.027	-0.002	0.023
MCMT	-0.143	0.021	-0.022	0.081	0.02	0.007	0.004
TD	0.074	-0.137	-0.098	-0.236	-0.052	-0.01	0.019
MAP	-0.02	0.146	-0.254	0.037	0.164	-0.096	0.147
MSP	-0.06	0.176	0.062	0.158	0.199	-0.052	0.004
AHM	-0.04	-0.144	0.22	-0.051	-0.209	0.13	-0.142
SHM	0.023	-0.188	-0.071	-0.173	-0.2	0.054	0.021
DD_0	0.142	-0.015	-0.011	-0.071	0.014	-0.059	-0.104
DD5	-0.142	-0.048	-0.057	-0.05	0.028	0.002	-0.051
DD_18	0.148	0.018	0.026	-0.005	-0.022	-0.02	0.008
DD18	-0.13	-0.072	-0.097	-0.09	0.047	-0.022	-0.048
NFFD	-0.139	0.081	-0.007	-0.066	-0.014	0.04	-0.027
bFFP	0.132	-0.088	-0.034	0.103	0.013	-0.046	0.038
eFFP	-0.137	0.079	-0.021	-0.074	-0.036	0.048	-0.016
FFP	-0.136	0.085	0.011	-0.092	-0.024	0.048	-0.026
PAS	0.123	0.019	-0.148	-0.084	0.075	-0.104	-0.142
EMT	-0.138	0.09	-0.016	-0.011	-0.034	0.034	-0.002
EXT	-0.078	-0.192	-0.093	-0.057	0.084	-0.074	-0.04
Eref	-0.11	-0.127	-0.071	0.151	0.088	-0.013	0.02
CMD	-0.026	-0.244	0.031	0.02	-0.122	0.044	-0.067
MAR	-0.065	0.086	-0.12	0.186	-0.261	-0.201	-0.08
RH	-0.079	0.195	0.038	-0.138	-0.089	0.071	0.007
BLD_s1	-0.075	-0.101	0.2	-0.041	-0.058	-0.123	0.033
BLD_s6	0.032	-0.038	-0.168	-0.201	-0.13	0.032	-0.167
CECSOL_s1	0.051	0.067	-0.031	0.066	0.141	0.103	-0.325
CECSOL_s6	-0.067	-0.058	-0.01	-0.122	0.157	-0.039	0.065
ORC_s1	0.071	0.067	-0.105	0.067	0.137	0.275	-0.01
ORC_s6	0.042	-0.006	0.062	-0.052	0.112	0.123	0.375
PHIHOX_s1	-0.074	-0.042	0.215	-0.08	0.055	-0.309	0.047
PHIHOX_s6	-0.046	-0.049	0.241	-0.112	0.022	-0.327	-0.025
PHIKCL_s1	-0.076	-0.02	0.137	-0.111	0.027	-0.312	0.26
PHIKCL_s6	-0.032	-0.027	0.153	-0.166	0.019	-0.39	0.216
